# Supplementary material for: DNA methylation mediates MBSR induced cardioprotection in patients after PCI
Source: Sci Rep. 2026 May 9;16:21293. doi: 10.1038/s41598-026-51616-6 (PMC13346535; doi:10.1038/s41598-026-51616-6)
Supplement: Supplementary file 1 — Supplementary Material 1 [file 41598_2026_51616_MOESM1_ESM.xlsx]

## Sheet: KEGG_Intra(post-MBSR vs pre
Pathway ID	Pathway Name	Gene_Count	Background_Count	p-value	padj
hsa05340	Primary immunodeficiency	2	38	0.0150375	0.660688
hsa00511	Other glycan degradation	1	18	0.0856139	0.660688
hsa04660	T cell receptor signaling pathway	2	103	0.092	0.660688
hsa04080	Neuroactive ligand-receptor interaction	4	353	0.0957713	0.660688
hsa00515	Mannose type O-glycan biosynthesis	1	23	0.108099	0.660688
hsa04670	Leukocyte transendothelial migration	2	114	0.109101	0.660688
hsa04950	Maturity onset diabetes of the young	1	26	0.12133	0.660688
hsa04380	Osteoclast differentiation	2	126	0.128637	0.660688
hsa05135	Yersinia infection	2	137	0.147218	0.660688
hsa04130	SNARE interactions in vesicular transport	1	33	0.151462	0.660688
hsa04514	Cell adhesion molecules	2	149	0.168083	0.660688
hsa04145	Phagosome	2	151	0.171611	0.660688
hsa03010	Ribosome	2	155	0.178707	0.660688
hsa04150	mTOR signaling pathway	2	155	0.178707	0.660688
hsa03050	Proteasome	1	46	0.204773	0.660688
hsa05022	Pathways of neurodegeneration - multiple diseases	4	475	0.207068	0.660688
hsa05152	Tuberculosis	2	179	0.222122	0.660688
hsa04621	NOD-like receptor signaling pathway	2	181	0.225789	0.660688
hsa00600	Sphingolipid metabolism	1	52	0.228262	0.660688
hsa04613	Neutrophil extracellular trap formation	2	190	0.242347	0.660688
hsa04923	Regulation of lipolysis in adipocytes	1	56	0.243545	0.660688
hsa05134	Legionellosis	1	57	0.247319	0.660688
hsa03250	Viral life cycle - HIV-1	1	62	0.265917	0.660688
hsa05014	Amyotrophic lateral sclerosis	3	363	0.267525	0.660688
hsa04929	GnRH secretion	1	64	0.27323	0.660688
hsa05321	Inflammatory bowel disease	1	65	0.276859	0.660688
hsa05140	Leishmaniasis	1	76	0.315638	0.660688
hsa05171	Coronavirus disease - COVID-19	2	232	0.31994	0.660688
hsa04612	Antigen processing and presentation	1	78	0.322468	0.660688
hsa03018	RNA degradation	1	79	0.325858	0.660688
hsa04610	Complement and coagulation cascades	1	85	0.345852	0.660688
hsa05132	Salmonella infection	2	249	0.351017	0.660688
hsa05235	PD-L1 expression and PD-1 checkpoint pathway in cancer	1	89	0.358859	0.660688
hsa04658	Th1 and Th2 cell differentiation	1	92	0.368448	0.660688
hsa04970	Salivary secretion	1	92	0.368448	0.660688
hsa05150	Staphylococcus aureus infection	1	94	0.374763	0.660688
hsa03015	mRNA surveillance pathway	1	97	0.384121	0.660688
hsa04666	Fc gamma R-mediated phagocytosis	1	97	0.384121	0.660688
hsa04713	Circadian entrainment	1	97	0.384121	0.660688
hsa00564	Glycerophospholipid metabolism	1	98	0.387209	0.660688
hsa05231	Choline metabolism in cancer	1	98	0.387209	0.660688
hsa04640	Hematopoietic cell lineage	1	99	0.390283	0.660688
hsa03008	Ribosome biogenesis in eukaryotes	1	100	0.393341	0.660688
hsa04620	Toll-like receptor signaling pathway	1	103	0.402427	0.660688
hsa04974	Protein digestion and absorption	1	103	0.402427	0.660688
hsa04064	NF-kappa B signaling pathway	1	104	0.405426	0.660688
hsa04928	Parathyroid hormone synthesis, secretion and action	1	106	0.411381	0.660688
hsa04659	Th17 cell differentiation	1	108	0.417277	0.660688
hsa04071	Sphingolipid signaling pathway	1	119	0.44869	0.686363
hsa04926	Relaxin signaling pathway	1	129	0.475811	0.686363
hsa04650	Natural killer cell mediated cytotoxicity	1	130	0.478451	0.686363
hsa04142	Lysosome	1	132	0.483691	0.686363
hsa05162	Measles	1	139	0.50163	0.686363
hsa05418	Fluid shear stress and atherosclerosis	1	139	0.50163	0.686363
hsa04120	Ubiquitin mediated proteolysis	1	142	0.50913	0.686363
hsa03040	Spliceosome	1	146	0.51896	0.686363
hsa05224	Breast cancer	1	147	0.521388	0.686363
hsa05226	Gastric cancer	1	148	0.523803	0.686363
hsa05160	Hepatitis C	1	157	0.545014	0.695086
hsa04310	Wnt signaling pathway	1	167	0.567501	0.695086
hsa05225	Hepatocellular carcinoma	1	167	0.567501	0.695086
hsa04141	Protein processing in endoplasmic reticulum	1	169	0.571867	0.695086
hsa05164	Influenza A	1	171	0.576189	0.695086
hsa04062	Chemokine signaling pathway	1	191	0.617141	0.728035
hsa05130	Pathogenic Escherichia coli infection	1	197	0.628655	0.728035
hsa05415	Diabetic cardiomyopathy	1	203	0.639832	0.728035
hsa04740	Olfactory transduction	2	434	0.64182	0.728035
hsa05417	Lipid and atherosclerosis	1	214	0.659477	0.737062
hsa05208	Chemical carcinogenesis - reactive oxygen species	1	223	0.674769	0.743224
hsa04014	Ras signaling pathway	1	231	0.687798	0.746752
hsa05131	Shigellosis	1	247	0.712348	0.752874
hsa05168	Herpes simplex virus 1 infection	2	495	0.713249	0.752874
hsa05020	Prion disease	1	272	0.746986	0.777684
hsa05016	Huntington disease	1	306	0.787639	0.808926
hsa05165	Human papillomavirus infection	1	331	0.813393	0.824238
hsa05010	Alzheimer disease	1	383	0.857584	0.857584

## Sheet: KEGG_Inter(post-MBSR vs con)
Pathway ID	Pathway Name	Gene_Count	Background_Count	p-value	padj
hsa04918	Thyroid hormone synthesis	3	75	0.0136096	0.42422
hsa05224	Breast cancer	4	147	0.0165049	0.42422
hsa05226	Gastric cancer	4	148	0.0168808	0.42422
hsa04610	Complement and coagulation cascades	3	85	0.0189998	0.42422
hsa04976	Bile secretion	3	89	0.0214425	0.42422
hsa04970	Salivary secretion	3	92	0.0233827	0.42422
hsa04310	Wnt signaling pathway	4	167	0.0250642	0.42422
hsa04916	Melanogenesis	3	101	0.0297595	0.42422
hsa04914	Progesterone-mediated oocyte maturation	3	102	0.0305194	0.42422
hsa04972	Pancreatic secretion	3	102	0.0305194	0.42422
hsa04962	Vasopressin-regulated water reabsorption	2	44	0.0347348	0.438921
hsa05134	Legionellosis	2	57	0.055481	0.638029
hsa04210	Apoptosis	3	135	0.0612051	0.638029
hsa05217	Basal cell carcinoma	2	63	0.0662062	0.638029
hsa04261	Adrenergic signaling in cardiomyocytes	3	150	0.0785549	0.638029
hsa05218	Melanoma	2	72	0.0834537	0.638029
hsa04934	Cushing syndrome	3	155	0.0847722	0.638029
hsa04971	Gastric acid secretion	2	76	0.0915174	0.638029
hsa00450	Selenocompound metabolism	1	17	0.107928	0.638029
hsa04742	Taste transduction	2	85	0.110439	0.638029
hsa04911	Insulin secretion	2	86	0.112602	0.638029
hsa04727	GABAergic synapse	2	89	0.119157	0.638029
hsa05032	Morphine addiction	2	91	0.12358	0.638029
hsa05414	Dilated cardiomyopathy	2	96	0.134809	0.638029
hsa03015	mRNA surveillance pathway	2	97	0.137083	0.638029
hsa04713	Circadian entrainment	2	97	0.137083	0.638029
hsa04750	Inflammatory mediator regulation of TRP channels	2	98	0.139365	0.638029
hsa04925	Aldosterone synthesis and secretion	2	98	0.139365	0.638029
hsa04964	Proximal tubule bicarbonate reclamation	1	23	0.14322	0.638029
hsa03008	Ribosome biogenesis in eukaryotes	2	100	0.143954	0.638029
hsa05146	Amoebiasis	2	102	0.148576	0.638029
hsa04974	Protein digestion and absorption	2	103	0.150898	0.638029
hsa05205	Proteoglycans in cancer	3	205	0.157108	0.638029
hsa04015	Rap1 signaling pathway	3	210	0.165195	0.638029
hsa04810	Regulation of actin cytoskeleton	3	217	0.176725	0.638029
hsa05165	Human papillomavirus infection	4	331	0.179543	0.638029
hsa00030	Pentose phosphate pathway	1	30	0.182665	0.638029
hsa04024	cAMP signaling pathway	3	221	0.183415	0.638029
hsa04710	Circadian rhythm	1	31	0.188153	0.638029
hsa04215	Apoptosis - multiple species	1	32	0.193604	0.638029
hsa04919	Thyroid hormone signaling pathway	2	121	0.193797	0.638029
hsa04611	Platelet activation	2	124	0.201107	0.638029
hsa05022	Pathways of neurodegeneration - multiple diseases	5	475	0.210271	0.638029
hsa04926	Relaxin signaling pathway	2	129	0.213362	0.638029
hsa00512	Mucin type O-glycan biosynthesis	1	36	0.215053	0.638029
hsa04020	Calcium signaling pathway	3	240	0.216074	0.638029
hsa04114	Oocyte meiosis	2	131	0.218287	0.638029
hsa04960	Aldosterone-regulated sodium reabsorption	1	37	0.220327	0.638029
hsa05033	Nicotine addiction	1	40	0.235941	0.642208
hsa00380	Tryptophan metabolism	1	42	0.246179	0.642208
hsa04550	Signaling pathways regulating pluripotency of stem cells	2	143	0.24802	0.642208
hsa04723	Retrograde endocannabinoid signaling	2	148	0.260468	0.642208
hsa04145	Phagosome	2	151	0.267944	0.642208
hsa00514	Other types of O-glycan biosynthesis	1	47	0.27119	0.642208
hsa00620	Pyruvate metabolism	1	47	0.27119	0.642208
hsa04973	Carbohydrate digestion and absorption	1	47	0.27119	0.642208
hsa04150	mTOR signaling pathway	2	155	0.277913	0.642208
hsa04390	Hippo signaling pathway	2	157	0.282897	0.642208
hsa05110	Vibrio cholerae infection	1	50	0.285804	0.642208
hsa00270	Cysteine and methionine metabolism	1	51	0.290611	0.642208
hsa04913	Ovarian steroidogenesis	1	51	0.290611	0.642208
hsa00600	Sphingolipid metabolism	1	52	0.295386	0.642208
hsa04961	Endocrine and other factor-regulated calcium reabsorption	1	53	0.30013	0.642208
hsa05320	Autoimmune thyroid disease	1	53	0.30013	0.642208
hsa04022	cGMP-PKG signaling pathway	2	166	0.305285	0.642208
hsa05225	Hepatocellular carcinoma	2	167	0.307767	0.642208
hsa04010	MAPK signaling pathway	3	294	0.314005	0.642208
hsa04923	Regulation of lipolysis in adipocytes	1	56	0.314174	0.642208
hsa04330	Notch signaling pathway	1	59	0.327941	0.650891
hsa04370	VEGF signaling pathway	1	59	0.327941	0.650891
hsa04978	Mineral absorption	1	60	0.332469	0.650891
hsa04213	Longevity regulating pathway - multiple species	1	62	0.341437	0.659162
hsa04927	Cortisol synthesis and secretion	1	65	0.354666	0.675323
hsa05221	Acute myeloid leukemia	1	67	0.363341	0.678397
hsa05202	Transcriptional misregulation in cancer	2	193	0.371539	0.678397
hsa04924	Renin secretion	1	69	0.371901	0.678397
hsa04137	Mitophagy - animal	1	72	0.384529	0.678397
hsa03320	PPAR signaling pathway	1	75	0.396909	0.678397
hsa05412	Arrhythmogenic right ventricular cardiomyopathy	1	77	0.405026	0.678397
hsa04612	Antigen processing and presentation	1	78	0.409044	0.678397
hsa03018	RNA degradation	1	79	0.413035	0.678397
hsa05207	Chemical carcinogenesis - receptor activation	2	212	0.41675	0.678397
hsa04080	Neuroactive ligand-receptor interaction	3	353	0.422517	0.678397
hsa04151	PI3K-Akt signaling pathway	3	354	0.424324	0.678397
hsa04146	Peroxisome	1	82	0.424851	0.678397
hsa04260	Cardiac muscle contraction	1	87	0.444028	0.678397
hsa04512	ECM-receptor interaction	1	88	0.447788	0.678397
hsa04540	Gap junction	1	88	0.447788	0.678397
hsa04211	Longevity regulating pathway	1	89	0.451522	0.678397
hsa05410	Hypertrophic cardiomyopathy	1	90	0.455232	0.678397
hsa04014	Ras signaling pathway	2	231	0.460358	0.678397
hsa04658	Th1 and Th2 cell differentiation	1	92	0.462577	0.678397
hsa05323	Rheumatoid arthritis	1	92	0.462577	0.678397
hsa04714	Thermogenesis	2	232	0.462603	0.678397
hsa04912	GnRH signaling pathway	1	93	0.466214	0.678397
hsa05150	Staphylococcus aureus infection	1	94	0.469826	0.678397
hsa01522	Endocrine resistance	1	95	0.473414	0.678397
hsa05215	Prostate cancer	1	97	0.480519	0.681552
hsa04933	AGE-RAGE signaling pathway in diabetic complications	1	100	0.491	0.689384
hsa05132	Salmonella infection	2	249	0.499947	0.692254
hsa04064	NF-kappa B signaling pathway	1	104	0.504652	0.692254
hsa04928	Parathyroid hormone synthesis, secretion and action	1	106	0.511343	0.692254
hsa04659	Th17 cell differentiation	1	108	0.517945	0.692254
hsa04931	Insulin resistance	1	108	0.517945	0.692254
hsa04725	Cholinergic synapse	1	113	0.53407	0.701977
hsa04724	Glutamatergic synapse	1	114	0.537231	0.701977
hsa01200	Carbon metabolism	1	115	0.540371	0.701977
hsa04071	Sphingolipid signaling pathway	1	119	0.552722	0.704848
hsa04935	Growth hormone synthesis, secretion and action	1	119	0.552722	0.704848
hsa00230	Purine metabolism	1	128	0.579334	0.721481
hsa04142	Lysosome	1	132	0.590657	0.721481
hsa04270	Vascular smooth muscle contraction	1	134	0.596205	0.721481
hsa04371	Apelin signaling pathway	1	138	0.607082	0.721481
hsa04915	Estrogen signaling pathway	1	138	0.607082	0.721481
hsa05418	Fluid shear stress and atherosclerosis	1	139	0.609756	0.721481
hsa05016	Huntington disease	2	306	0.612777	0.721481
hsa04140	Autophagy - animal	1	141	0.61505	0.721481
hsa04120	Ubiquitin mediated proteolysis	1	142	0.617671	0.721481
hsa05017	Spinocerebellar ataxia	1	142	0.617671	0.721481
hsa04072	Phospholipase D signaling pathway	1	148	0.633031	0.730074
hsa04514	Cell adhesion molecules	1	149	0.635532	0.730074
hsa04921	Oxytocin signaling pathway	1	154	0.647785	0.734764
hsa03010	Ribosome	1	155	0.650187	0.734764
hsa04141	Protein processing in endoplasmic reticulum	1	169	0.682171	0.764692
hsa05152	Tuberculosis	1	179	0.703241	0.764883
hsa05014	Amyotrophic lateral sclerosis	2	363	0.705653	0.764883
hsa04360	Axon guidance	1	181	0.707288	0.764883
hsa04621	NOD-like receptor signaling pathway	1	181	0.707288	0.764883
hsa04613	Neutrophil extracellular trap formation	1	190	0.724836	0.764883
hsa04062	Chemokine signaling pathway	1	191	0.726721	0.764883
hsa05010	Alzheimer disease	2	383	0.733659	0.764883
hsa05130	Pathogenic Escherichia coli infection	1	197	0.737767	0.764883
hsa04510	Focal adhesion	1	200	0.743125	0.764883
hsa05169	Epstein-Barr virus infection	1	202	0.746637	0.764883
hsa05203	Viral carcinogenesis	1	203	0.748375	0.764883
hsa05415	Diabetic cardiomyopathy	1	203	0.748375	0.764883
hsa05166	Human T-cell leukemia virus 1 infection	1	222	0.779263	0.787958
hsa05163	Human cytomegalovirus infection	1	224	0.782289	0.787958
hsa04740	Olfactory transduction	2	434	0.795192	0.795192

## Sheet: GO_BP_Intra
GO_ID	Term	Gene_Count	Background_Count	pvalue	padj
GO:0030488	tRNA methylation	3	42	0.000894418	0.576839
GO:0060263	regulation of respiratory burst	2	17	0.00261214	0.576839
GO:0032784	regulation of DNA-templated transcription, elongation	3	66	0.00329806	0.576839
GO:0006368	transcription elongation from RNA polymerase II promoter	3	74	0.00455268	0.576839
GO:0007269	neurotransmitter secretion	4	149	0.00462865	0.576839
GO:0099643	signal release from synapse	4	149	0.00462865	0.576839
GO:0001510	RNA methylation	3	85	0.00669468	0.576839
GO:0072332	intrinsic apoptotic signaling pathway by p53 class mediator	3	88	0.00736635	0.576839
GO:0009451	RNA modification	4	172	0.00764346	0.576839
GO:0006400	tRNA modification	3	92	0.00832197	0.576839
GO:1902253	regulation of intrinsic apoptotic signaling pathway by p53 class mediator	2	33	0.00967815	0.576839
GO:0006354	DNA-templated transcription, elongation	3	103	0.0113121	0.576839
GO:0034243	regulation of transcription elongation from RNA polymerase II promoter	2	38	0.0126997	0.576839
GO:0045730	respiratory burst	2	38	0.0126997	0.576839
GO:0034470	ncRNA processing	6	435	0.0138468	0.576839
GO:0031398	positive regulation of protein ubiquitination	3	120	0.0170101	0.576839
GO:0006836	neurotransmitter transport	4	222	0.0180588	0.576839
GO:0042554	superoxide anion generation	2	48	0.0197943	0.576839
GO:0031396	regulation of protein ubiquitination	4	232	0.0208511	0.576839
GO:0001505	regulation of neurotransmitter levels	4	237	0.0223415	0.576839
GO:0043491	protein kinase B signaling	4	237	0.0223415	0.576839
GO:0051897	positive regulation of protein kinase B signaling	3	134	0.0227082	0.576839
GO:0016601	Rac protein signal transduction	2	52	0.0230008	0.576839
GO:0034332	adherens junction organization	2	52	0.0230008	0.576839
GO:1903322	positive regulation of protein modification by small protein conjugation or removal	3	139	0.0249653	0.576839
GO:0007188	adenylate cyclase-modulating G protein-coupled receptor signaling pathway	4	249	0.0261793	0.576839
GO:0043113	receptor clustering	2	56	0.0264056	0.576839
GO:0008033	tRNA processing	3	145	0.027828	0.576839
GO:2001244	positive regulation of intrinsic apoptotic signaling pathway	2	60	0.0300008	0.576839
GO:1903320	regulation of protein modification by small protein conjugation or removal	4	264	0.031503	0.576839
GO:0051592	response to calcium ion	3	154	0.0324363	0.576839
GO:0007189	adenylate cyclase-activating G protein-coupled receptor signaling pathway	3	155	0.0329715	0.576839
GO:0014065	phosphatidylinositol 3-kinase signaling	3	158	0.0346048	0.576839
GO:0043277	apoptotic cell clearance	2	66	0.0357334	0.576839
GO:0007187	G protein-coupled receptor signaling pathway, coupled to cyclic nucleotide second messenger	2	69	0.0387459	0.576839
GO:0021885	forebrain cell migration	2	69	0.0387459	0.576839
GO:0060042	retina morphogenesis in camera-type eye	2	70	0.0397709	0.576839
GO:0030098	lymphocyte differentiation	5	418	0.0406126	0.576839
GO:0006513	protein monoubiquitination	2	74	0.0439725	0.576839
GO:0045739	positive regulation of DNA repair	2	74	0.0439725	0.576839
GO:0007168	receptor guanylyl cyclase signaling pathway	1	10	0.044148	0.576839
GO:0010764	negative regulation of fibroblast migration	1	10	0.044148	0.576839
GO:0030809	negative regulation of nucleotide biosynthetic process	1	10	0.044148	0.576839
GO:0031118	rRNA pseudouridine synthesis	1	10	0.044148	0.576839
GO:0032253	dense core granule localization	1	10	0.044148	0.576839
GO:0046929	negative regulation of neurotransmitter secretion	1	10	0.044148	0.576839
GO:0051006	positive regulation of lipoprotein lipase activity	1	10	0.044148	0.576839
GO:0070544	histone H3-K36 demethylation	1	10	0.044148	0.576839
GO:0090129	positive regulation of synapse maturation	1	10	0.044148	0.576839
GO:0097119	postsynaptic density protein 95 clustering	1	10	0.044148	0.576839
GO:0099519	dense core granule cytoskeletal transport	1	10	0.044148	0.576839
GO:1900372	negative regulation of purine nucleotide biosynthetic process	1	10	0.044148	0.576839
GO:1901950	dense core granule transport	1	10	0.044148	0.576839
GO:1905603	regulation of blood-brain barrier permeability	1	10	0.044148	0.576839
GO:2000253	positive regulation of feeding behavior	1	10	0.044148	0.576839
GO:0021700	developmental maturation	4	295	0.0443936	0.576839
GO:2001242	regulation of intrinsic apoptotic signaling pathway	3	176	0.0452658	0.576839
GO:0072331	signal transduction by p53 class mediator	3	178	0.0465402	0.576839
GO:0033690	positive regulation of osteoblast proliferation	1	11	0.0484553	0.576839
GO:0042670	retinal cone cell differentiation	1	11	0.0484553	0.576839
GO:0046549	retinal cone cell development	1	11	0.0484553	0.576839
GO:0060068	vagina development	1	11	0.0484553	0.576839
GO:0061365	positive regulation of triglyceride lipase activity	1	11	0.0484553	0.576839
GO:0098598	learned vocalization behavior or vocal learning	1	11	0.0484553	0.576839
GO:0055088	lipid homeostasis	3	181	0.048485	0.576839
GO:0031214	biomineral tissue development	3	182	0.049142	0.576839
GO:0006801	superoxide metabolic process	2	79	0.0494446	0.576839
GO:0110148	biomineralization	3	184	0.0504692	0.576839
GO:0006325	chromatin organization	5	445	0.0506908	0.576839
GO:0016050	vesicle organization	4	311	0.0520492	0.576839
GO:0021670	lateral ventricle development	1	12	0.0527434	0.576839
GO:0031282	regulation of guanylate cyclase activity	1	12	0.0527434	0.576839
GO:0038203	TORC2 signaling	1	12	0.0527434	0.576839
GO:0045060	negative thymic T cell selection	1	12	0.0527434	0.576839
GO:0097104	postsynaptic membrane assembly	1	12	0.0527434	0.576839
GO:0097494	regulation of vesicle size	1	12	0.0527434	0.576839
GO:1901894	regulation of ATPase-coupled calcium transmembrane transporter activity	1	12	0.0527434	0.576839
GO:1904667	negative regulation of ubiquitin protein ligase activity	1	12	0.0527434	0.576839
GO:0097193	intrinsic apoptotic signaling pathway	4	320	0.0566541	0.576839
GO:0010739	positive regulation of protein kinase A signaling	1	13	0.0570124	0.576839
GO:0016078	tRNA catabolic process	1	13	0.0570124	0.576839
GO:0016246	RNA interference	1	13	0.0570124	0.576839
GO:0032252	secretory granule localization	1	13	0.0570124	0.576839
GO:0032494	response to peptidoglycan	1	13	0.0570124	0.576839
GO:0032968	positive regulation of transcription elongation from RNA polymerase II promoter	1	13	0.0570124	0.576839
GO:0035092	sperm chromatin condensation	1	13	0.0570124	0.576839
GO:0045741	positive regulation of epidermal growth factor-activated receptor activity	1	13	0.0570124	0.576839
GO:0051451	myoblast migration	1	13	0.0570124	0.576839
GO:0051589	negative regulation of neurotransmitter transport	1	13	0.0570124	0.576839
GO:0061052	negative regulation of cell growth involved in cardiac muscle cell development	1	13	0.0570124	0.576839
GO:0070486	leukocyte aggregation	1	13	0.0570124	0.576839
GO:0090158	endoplasmic reticulum membrane organization	1	13	0.0570124	0.576839
GO:0090557	establishment of endothelial intestinal barrier	1	13	0.0570124	0.576839
GO:1902260	negative regulation of delayed rectifier potassium channel activity	1	13	0.0570124	0.576839
GO:0002312	B cell activation involved in immune response	2	86	0.0574927	0.576839
GO:0007032	endosome organization	2	86	0.0574927	0.576839
GO:0007193	adenylate cyclase-inhibiting G protein-coupled receptor signaling pathway	2	86	0.0574927	0.576839
GO:0046928	regulation of neurotransmitter secretion	2	86	0.0574927	0.576839
GO:0048015	phosphatidylinositol-mediated signaling	3	195	0.0580778	0.576839
GO:0071277	cellular response to calcium ion	2	88	0.0598708	0.576839
GO:0048017	inositol lipid-mediated signaling	3	199	0.0609719	0.576839
GO:0010896	regulation of triglyceride catabolic process	1	14	0.0612623	0.576839
GO:0014029	neural crest formation	1	14	0.0612623	0.576839
GO:0031054	pre-miRNA processing	1	14	0.0612623	0.576839
GO:0031223	auditory behavior	1	14	0.0612623	0.576839
GO:0033169	histone H3-K9 demethylation	1	14	0.0612623	0.576839
GO:0043383	negative T cell selection	1	14	0.0612623	0.576839
GO:0048207	vesicle targeting, rough ER to cis-Golgi	1	14	0.0612623	0.576839
GO:0048208	COPII vesicle coating	1	14	0.0612623	0.576839
GO:0006605	protein targeting	4	330	0.0620207	0.576839
GO:0042113	B cell activation	4	331	0.0625717	0.576839
GO:0014068	positive regulation of phosphatidylinositol 3-kinase signaling	2	91	0.0635005	0.576839
GO:0002679	respiratory burst involved in defense response	1	15	0.0654933	0.576839
GO:0006684	sphingomyelin metabolic process	1	15	0.0654933	0.576839
GO:0010452	histone H3-K36 methylation	1	15	0.0654933	0.576839
GO:0010752	regulation of cGMP-mediated signaling	1	15	0.0654933	0.576839
GO:0015671	oxygen transport	1	15	0.0654933	0.576839
GO:0033604	negative regulation of catecholamine secretion	1	15	0.0654933	0.576839
GO:0042074	cell migration involved in gastrulation	1	15	0.0654933	0.576839
GO:0045059	positive thymic T cell selection	1	15	0.0654933	0.576839
GO:0019935	cyclic-nucleotide-mediated signaling	2	94	0.0672029	0.576839
GO:0032413	negative regulation of ion transmembrane transporter activity	2	94	0.0672029	0.576839
GO:0033273	response to vitamin	2	94	0.0672029	0.576839
GO:0051896	regulation of protein kinase B signaling	3	208	0.067726	0.576839
GO:0071248	cellular response to metal ion	3	208	0.067726	0.576839
GO:0031647	regulation of protein stability	4	341	0.0682248	0.576839
GO:0043414	macromolecule methylation	4	341	0.0682248	0.576839
GO:0006399	tRNA metabolic process	3	210	0.0692717	0.576839
GO:0007638	mechanosensory behavior	1	16	0.0697054	0.576839
GO:0010771	negative regulation of cell morphogenesis involved in differentiation	1	16	0.0697054	0.576839
GO:0010889	regulation of sequestering of triglyceride	1	16	0.0697054	0.576839
GO:0043518	negative regulation of DNA damage response, signal transduction by p53 class mediator	1	16	0.0697054	0.576839
GO:0045176	apical protein localization	1	16	0.0697054	0.576839
GO:0060628	regulation of ER to Golgi vesicle-mediated transport	1	16	0.0697054	0.576839
GO:0061298	retina vasculature development in camera-type eye	1	16	0.0697054	0.576839
GO:0090128	regulation of synapse maturation	1	16	0.0697054	0.576839
GO:1900025	negative regulation of substrate adhesion-dependent cell spreading	1	16	0.0697054	0.576839
GO:1904874	positive regulation of telomerase RNA localization to Cajal body	1	16	0.0697054	0.576839
GO:2001044	regulation of integrin-mediated signaling pathway	1	16	0.0697054	0.576839
GO:0034121	regulation of toll-like receptor signaling pathway	2	97	0.0709755	0.576839
GO:0008593	regulation of Notch signaling pathway	2	98	0.0722482	0.576839
GO:1903131	mononuclear cell differentiation	5	494	0.0724341	0.576839
GO:0051492	regulation of stress fiber assembly	2	99	0.0735284	0.576839
GO:1901796	regulation of signal transduction by p53 class mediator	2	99	0.0735284	0.576839
GO:0002076	osteoblast development	1	17	0.0738987	0.576839
GO:0098915	membrane repolarization during ventricular cardiac muscle cell action potential	1	17	0.0738987	0.576839
GO:1900227	positive regulation of NLRP3 inflammasome complex assembly	1	17	0.0738987	0.576839
GO:1903358	regulation of Golgi organization	1	17	0.0738987	0.576839
GO:0050821	protein stabilization	3	220	0.0772379	0.576839
GO:0001522	pseudouridine synthesis	1	18	0.0780734	0.576839
GO:0006901	vesicle coating	1	18	0.0780734	0.576839
GO:0007158	neuron cell-cell adhesion	1	18	0.0780734	0.576839
GO:0030540	female genitalia development	1	18	0.0780734	0.576839
GO:0043950	positive regulation of cAMP-mediated signaling	1	18	0.0780734	0.576839
GO:0045217	cell-cell junction maintenance	1	18	0.0780734	0.576839
GO:0048268	clathrin coat assembly	1	18	0.0780734	0.576839
GO:0060033	anatomical structure regression	1	18	0.0780734	0.576839
GO:0035249	synaptic transmission, glutamatergic	2	103	0.0787213	0.576839
GO:1902414	protein localization to cell junction	2	103	0.0787213	0.576839
GO:0006007	glucose catabolic process	1	19	0.0822294	0.576839
GO:0009313	oligosaccharide catabolic process	1	19	0.0822294	0.576839
GO:0042474	middle ear morphogenesis	1	19	0.0822294	0.576839
GO:0045956	positive regulation of calcium ion-dependent exocytosis	1	19	0.0822294	0.576839
GO:0051444	negative regulation of ubiquitin-protein transferase activity	1	19	0.0822294	0.576839
GO:0061484	hematopoietic stem cell homeostasis	1	19	0.0822294	0.576839
GO:0070816	phosphorylation of RNA polymerase II C-terminal domain	1	19	0.0822294	0.576839
GO:0098814	spontaneous synaptic transmission	1	19	0.0822294	0.576839
GO:2001022	positive regulation of response to DNA damage stimulus	2	106	0.0826895	0.576839
GO:0051588	regulation of neurotransmitter transport	2	108	0.0853688	0.576839
GO:0110020	regulation of actomyosin structure organization	2	108	0.0853688	0.576839
GO:0000083	regulation of transcription involved in G1/S transition of mitotic cell cycle	1	20	0.0863668	0.576839
GO:0015669	gas transport	1	20	0.0863668	0.576839
GO:0043117	positive regulation of vascular permeability	1	20	0.0863668	0.576839
GO:0043652	engulfment of apoptotic cell	1	20	0.0863668	0.576839
GO:0051004	regulation of lipoprotein lipase activity	1	20	0.0863668	0.576839
GO:0097623	potassium ion export across plasma membrane	1	20	0.0863668	0.576839
GO:1903817	negative regulation of voltage-gated potassium channel activity	1	20	0.0863668	0.576839
GO:1904872	regulation of telomerase RNA localization to Cajal body	1	20	0.0863668	0.576839
GO:2000049	positive regulation of cell-cell adhesion mediated by cadherin	1	20	0.0863668	0.576839
GO:1901888	regulation of cell junction assembly	3	234	0.0890333	0.576839
GO:0010738	regulation of protein kinase A signaling	1	21	0.0904859	0.576839
GO:0030150	protein import into mitochondrial matrix	1	21	0.0904859	0.576839
GO:0051895	negative regulation of focal adhesion assembly	1	21	0.0904859	0.576839
GO:0071625	vocalization behavior	1	21	0.0904859	0.576839
GO:0090670	RNA localization to Cajal body	1	21	0.0904859	0.576839
GO:0090671	telomerase RNA localization to Cajal body	1	21	0.0904859	0.576839
GO:0090672	telomerase RNA localization	1	21	0.0904859	0.576839
GO:0090685	RNA localization to nucleus	1	21	0.0904859	0.576839
GO:0097107	postsynaptic density assembly	1	21	0.0904859	0.576839
GO:0150118	negative regulation of cell-substrate junction organization	1	21	0.0904859	0.576839
GO:1902259	regulation of delayed rectifier potassium channel activity	1	21	0.0904859	0.576839
GO:0006626	protein targeting to mitochondrion	2	112	0.0908051	0.576839
GO:0034446	substrate adhesion-dependent cell spreading	2	112	0.0908051	0.576839
GO:1904063	negative regulation of cation transmembrane transport	2	112	0.0908051	0.576839
GO:0032231	regulation of actin filament bundle assembly	2	113	0.0921799	0.576839
GO:0071241	cellular response to inorganic substance	3	238	0.0925357	0.576839
GO:0002053	positive regulation of mesenchymal cell proliferation	1	22	0.0945865	0.576839
GO:0006833	water transport	1	22	0.0945865	0.576839
GO:0007289	spermatid nucleus differentiation	1	22	0.0945865	0.576839
GO:0007617	mating behavior	1	22	0.0945865	0.576839
GO:0034244	negative regulation of transcription elongation from RNA polymerase II promoter	1	22	0.0945865	0.576839
GO:0035020	regulation of Rac protein signal transduction	1	22	0.0945865	0.576839
GO:0035455	response to interferon-alpha	1	22	0.0945865	0.576839
GO:0036158	outer dynein arm assembly	1	22	0.0945865	0.576839
GO:0048199	vesicle targeting, to, from or within Golgi	1	22	0.0945865	0.576839
GO:1903975	regulation of glial cell migration	1	22	0.0945865	0.576839
GO:0030038	contractile actin filament bundle assembly	2	115	0.0949478	0.576839
GO:0030317	flagellated sperm motility	2	115	0.0949478	0.576839
GO:0043149	stress fiber assembly	2	115	0.0949478	0.576839
GO:0097722	sperm motility	2	115	0.0949478	0.576839
GO:0032410	negative regulation of transporter activity	2	117	0.0977396	0.576839
GO:2001020	regulation of response to DNA damage stimulus	3	244	0.0978952	0.576839
GO:0010640	regulation of platelet-derived growth factor receptor signaling pathway	1	23	0.0986689	0.576839
GO:0021819	layer formation in cerebral cortex	1	23	0.0986689	0.576839
GO:0043486	histone exchange	1	23	0.0986689	0.576839
GO:0045061	thymic T cell selection	1	23	0.0986689	0.576839
GO:0071305	cellular response to vitamin D	1	23	0.0986689	0.576839
GO:0032259	methylation	4	391	0.100253	0.576839
GO:0034766	negative regulation of ion transmembrane transport	2	119	0.100555	0.576839
GO:0045582	positive regulation of T cell differentiation	2	119	0.100555	0.576839
GO:1901890	positive regulation of cell junction assembly	2	120	0.101971	0.576839
GO:0010038	response to metal ion	4	394	0.102366	0.576839
GO:0001702	gastrulation with mouth forming second	1	24	0.102733	0.576839
GO:0030194	positive regulation of blood coagulation	1	24	0.102733	0.576839
GO:0031280	negative regulation of cyclase activity	1	24	0.102733	0.576839
GO:0031338	regulation of vesicle fusion	1	24	0.102733	0.576839
GO:0032785	negative regulation of DNA-templated transcription, elongation	1	24	0.102733	0.576839
GO:0035518	histone H2A monoubiquitination	1	24	0.102733	0.576839
GO:0045943	positive regulation of transcription by RNA polymerase I	1	24	0.102733	0.576839
GO:0050650	chondroitin sulfate proteoglycan biosynthetic process	1	24	0.102733	0.576839
GO:0060307	regulation of ventricular cardiac muscle cell membrane repolarization	1	24	0.102733	0.576839
GO:0071712	ER-associated misfolded protein catabolic process	1	24	0.102733	0.576839
GO:0090208	positive regulation of triglyceride metabolic process	1	24	0.102733	0.576839
GO:0090280	positive regulation of calcium ion import	1	24	0.102733	0.576839
GO:0098698	postsynaptic specialization assembly	1	24	0.102733	0.576839
GO:0150105	protein localization to cell-cell junction	1	24	0.102733	0.576839
GO:1900048	positive regulation of hemostasis	1	24	0.102733	0.576839
GO:1900225	regulation of NLRP3 inflammasome complex assembly	1	24	0.102733	0.576839
GO:1900543	negative regulation of purine nucleotide metabolic process	1	24	0.102733	0.576839
GO:1902254	negative regulation of intrinsic apoptotic signaling pathway by p53 class mediator	1	24	0.102733	0.576839
GO:1904666	regulation of ubiquitin protein ligase activity	1	24	0.102733	0.576839
GO:0000395	mRNA 5'-splice site recognition	1	25	0.106779	0.576839
GO:0001779	natural killer cell differentiation	1	25	0.106779	0.576839
GO:0002021	response to dietary excess	1	25	0.106779	0.576839
GO:0002755	MyD88-dependent toll-like receptor signaling pathway	1	25	0.106779	0.576839
GO:0006929	substrate-dependent cell migration	1	25	0.106779	0.576839
GO:0010310	regulation of hydrogen peroxide metabolic process	1	25	0.106779	0.576839
GO:0032469	endoplasmic reticulum calcium ion homeostasis	1	25	0.106779	0.576839
GO:0033622	integrin activation	1	25	0.106779	0.576839
GO:0044546	NLRP3 inflammasome complex assembly	1	25	0.106779	0.576839
GO:0045980	negative regulation of nucleotide metabolic process	1	25	0.106779	0.576839
GO:0050820	positive regulation of coagulation	1	25	0.106779	0.576839
GO:0060561	apoptotic process involved in morphogenesis	1	25	0.106779	0.576839
GO:1903861	positive regulation of dendrite extension	1	25	0.106779	0.576839
GO:0014066	regulation of phosphatidylinositol 3-kinase signaling	2	124	0.10769	0.576839
GO:0030730	sequestering of triglyceride	1	26	0.110807	0.576839
GO:0045116	protein neddylation	1	26	0.110807	0.576839
GO:0050860	negative regulation of T cell receptor signaling pathway	1	26	0.110807	0.576839
GO:0140632	inflammasome complex assembly	1	26	0.110807	0.576839
GO:1901798	positive regulation of signal transduction by p53 class mediator	1	26	0.110807	0.576839
GO:0008053	mitochondrial fusion	1	27	0.114817	0.576839
GO:0010996	response to auditory stimulus	1	27	0.114817	0.576839
GO:0051350	negative regulation of lyase activity	1	27	0.114817	0.576839
GO:0060219	camera-type eye photoreceptor cell differentiation	1	27	0.114817	0.576839
GO:0060444	branching involved in mammary gland duct morphogenesis	1	27	0.114817	0.576839
GO:0086013	membrane repolarization during cardiac muscle cell action potential	1	27	0.114817	0.576839
GO:0098703	calcium ion import across plasma membrane	1	27	0.114817	0.576839
GO:0031929	TOR signaling	2	129	0.114956	0.576839
GO:0060294	cilium movement involved in cell motility	2	130	0.116424	0.576839
GO:0007026	negative regulation of microtubule depolymerization	1	28	0.118809	0.576839
GO:0010464	regulation of mesenchymal cell proliferation	1	28	0.118809	0.576839
GO:0010971	positive regulation of G2/M transition of mitotic cell cycle	1	28	0.118809	0.576839
GO:0048520	positive regulation of behavior	1	28	0.118809	0.576839
GO:0051894	positive regulation of focal adhesion assembly	1	28	0.118809	0.576839
GO:0060074	synapse maturation	1	28	0.118809	0.576839
GO:0070076	histone lysine demethylation	1	28	0.118809	0.576839
GO:0097066	response to thyroid hormone	1	28	0.118809	0.576839
GO:0099625	ventricular cardiac muscle cell membrane repolarization	1	28	0.118809	0.576839
GO:1902656	calcium ion import into cytosol	1	28	0.118809	0.576839
GO:1903306	negative regulation of regulated secretory pathway	1	28	0.118809	0.576839
GO:1903859	regulation of dendrite extension	1	28	0.118809	0.576839
GO:0006282	regulation of DNA repair	2	133	0.120858	0.576839
GO:0045621	positive regulation of lymphocyte differentiation	2	133	0.120858	0.576839
GO:0000469	cleavage involved in rRNA processing	1	29	0.122783	0.576839
GO:0001556	oocyte maturation	1	29	0.122783	0.576839
GO:0019098	reproductive behavior	1	29	0.122783	0.576839
GO:0019433	triglyceride catabolic process	1	29	0.122783	0.576839
GO:0030970	retrograde protein transport, ER to cytosol	1	29	0.122783	0.576839
GO:0050996	positive regulation of lipid catabolic process	1	29	0.122783	0.576839
GO:0051953	negative regulation of amine transport	1	29	0.122783	0.576839
GO:0060259	regulation of feeding behavior	1	29	0.122783	0.576839
GO:0099623	regulation of cardiac muscle cell membrane repolarization	1	29	0.122783	0.576839
GO:1903513	endoplasmic reticulum to cytosol transport	1	29	0.122783	0.576839
GO:1904861	excitatory synapse assembly	1	29	0.122783	0.576839
GO:0006612	protein targeting to membrane	2	135	0.123837	0.576839
GO:0045446	endothelial cell differentiation	2	135	0.123837	0.576839
GO:0072655	establishment of protein localization to mitochondrion	2	135	0.123837	0.576839
GO:0006516	glycoprotein catabolic process	1	30	0.12674	0.576839
GO:0007176	regulation of epidermal growth factor-activated receptor activity	1	30	0.12674	0.576839
GO:0033688	regulation of osteoblast proliferation	1	30	0.12674	0.576839
GO:0034505	tooth mineralization	1	30	0.12674	0.576839
GO:0086011	membrane repolarization during action potential	1	30	0.12674	0.576839
GO:0090114	COPII-coated vesicle budding	1	30	0.12674	0.576839
GO:1901017	negative regulation of potassium ion transmembrane transporter activity	1	30	0.12674	0.576839
GO:1903672	positive regulation of sprouting angiogenesis	1	30	0.12674	0.576839
GO:0006888	endoplasmic reticulum to Golgi vesicle-mediated transport	2	139	0.129847	0.576839
GO:0048593	camera-type eye morphogenesis	2	139	0.129847	0.576839
GO:0000470	maturation of LSU-rRNA	1	31	0.130679	0.576839
GO:0010888	negative regulation of lipid storage	1	31	0.130679	0.576839
GO:0016577	histone demethylation	1	31	0.130679	0.576839
GO:0032148	activation of protein kinase B activity	1	31	0.130679	0.576839
GO:0042044	fluid transport	1	31	0.130679	0.576839
GO:0051968	positive regulation of synaptic transmission, glutamatergic	1	31	0.130679	0.576839
GO:0061050	regulation of cell growth involved in cardiac muscle cell development	1	31	0.130679	0.576839
GO:1902751	positive regulation of cell cycle G2/M phase transition	1	31	0.130679	0.576839
GO:2000463	positive regulation of excitatory postsynaptic potential	1	31	0.130679	0.576839
GO:0006338	chromatin remodeling	3	280	0.132518	0.576839
GO:0070585	protein localization to mitochondrion	2	141	0.132878	0.576839
GO:0019934	cGMP-mediated signaling	1	32	0.1346	0.576839
GO:0031114	regulation of microtubule depolymerization	1	32	0.1346	0.576839
GO:0048240	sperm capacitation	1	32	0.1346	0.576839
GO:0050927	positive regulation of positive chemotaxis	1	32	0.1346	0.576839
GO:0090314	positive regulation of protein targeting to membrane	1	32	0.1346	0.576839
GO:2000810	regulation of bicellular tight junction assembly	1	32	0.1346	0.576839
GO:0001539	cilium or flagellum-dependent cell motility	2	143	0.135925	0.576839
GO:0002224	toll-like receptor signaling pathway	2	143	0.135925	0.576839
GO:0060285	cilium-dependent cell motility	2	143	0.135925	0.576839
GO:0062207	regulation of pattern recognition receptor signaling pathway	2	143	0.135925	0.576839
GO:0090596	sensory organ morphogenesis	3	284	0.136604	0.576839
GO:2001235	positive regulation of apoptotic signaling pathway	2	144	0.137454	0.576839
GO:0006482	protein demethylation	1	33	0.138504	0.576839
GO:0008045	motor neuron axon guidance	1	33	0.138504	0.576839
GO:0008214	protein dealkylation	1	33	0.138504	0.576839
GO:0050926	regulation of positive chemotaxis	1	33	0.138504	0.576839
GO:0055022	negative regulation of cardiac muscle tissue growth	1	33	0.138504	0.576839
GO:0061117	negative regulation of heart growth	1	33	0.138504	0.576839
GO:0071295	cellular response to vitamin	1	33	0.138504	0.576839
GO:0099068	postsynapse assembly	1	33	0.138504	0.576839
GO:0150117	positive regulation of cell-substrate junction organization	1	33	0.138504	0.576839
GO:1903305	regulation of regulated secretory pathway	2	146	0.140524	0.576839
GO:0008654	phospholipid biosynthetic process	3	289	0.141771	0.576839
GO:0001975	response to amphetamine	1	34	0.14239	0.576839
GO:0002227	innate immune response in mucosa	1	34	0.14239	0.576839
GO:0019320	hexose catabolic process	1	34	0.14239	0.576839
GO:0021801	cerebral cortex radial glia-guided migration	1	34	0.14239	0.576839
GO:0022030	telencephalon glial cell migration	1	34	0.14239	0.576839
GO:0031664	regulation of lipopolysaccharide-mediated signaling pathway	1	34	0.14239	0.576839
GO:0032786	positive regulation of DNA-templated transcription, elongation	1	34	0.14239	0.576839
GO:0033522	histone H2A ubiquitination	1	34	0.14239	0.576839
GO:1901797	negative regulation of signal transduction by p53 class mediator	1	34	0.14239	0.576839
GO:1905476	negative regulation of protein localization to membrane	1	34	0.14239	0.576839
GO:0030218	erythrocyte differentiation	2	148	0.143609	0.576839
GO:0048284	organelle fusion	2	148	0.143609	0.576839
GO:0001662	behavioral fear response	1	35	0.146259	0.576839
GO:0003351	epithelial cilium movement involved in extracellular fluid movement	1	35	0.146259	0.576839
GO:0006356	regulation of transcription by RNA polymerase I	1	35	0.146259	0.576839
GO:0010614	negative regulation of cardiac muscle hypertrophy	1	35	0.146259	0.576839
GO:0033280	response to vitamin D	1	35	0.146259	0.576839
GO:0033687	osteoblast proliferation	1	35	0.146259	0.576839
GO:0043516	regulation of DNA damage response, signal transduction by p53 class mediator	1	35	0.146259	0.576839
GO:0046641	positive regulation of alpha-beta T cell proliferation	1	35	0.146259	0.576839
GO:0051497	negative regulation of stress fiber assembly	1	35	0.146259	0.576839
GO:0070050	neuron cellular homeostasis	1	35	0.146259	0.576839
GO:0070723	response to cholesterol	1	35	0.146259	0.576839
GO:1901380	negative regulation of potassium ion transmembrane transport	1	35	0.146259	0.576839
GO:1903902	positive regulation of viral life cycle	1	35	0.146259	0.576839
GO:0051348	negative regulation of transferase activity	3	296	0.149115	0.576839
GO:0001881	receptor recycling	1	36	0.150111	0.576839
GO:0002209	behavioral defense response	1	36	0.150111	0.576839
GO:0006336	DNA replication-independent nucleosome assembly	1	36	0.150111	0.576839
GO:0007190	activation of adenylate cyclase activity	1	36	0.150111	0.576839
GO:0010390	histone monoubiquitination	1	36	0.150111	0.576839
GO:0010737	protein kinase A signaling	1	36	0.150111	0.576839
GO:0034123	positive regulation of toll-like receptor signaling pathway	1	36	0.150111	0.576839
GO:0050858	negative regulation of antigen receptor-mediated signaling pathway	1	36	0.150111	0.576839
GO:0060603	mammary gland duct morphogenesis	1	36	0.150111	0.576839
GO:0071218	cellular response to misfolded protein	1	36	0.150111	0.576839
GO:2000047	regulation of cell-cell adhesion mediated by cadherin	1	36	0.150111	0.576839
GO:0030217	T cell differentiation	3	297	0.150174	0.576839
GO:0034329	cell junction assembly	4	457	0.1512	0.576839
GO:0007281	germ cell development	3	300	0.153366	0.576839
GO:0006656	phosphatidylcholine biosynthetic process	1	37	0.153946	0.576839
GO:0014046	dopamine secretion	1	37	0.153946	0.576839
GO:0014059	regulation of dopamine secretion	1	37	0.153946	0.576839
GO:0014741	negative regulation of muscle hypertrophy	1	37	0.153946	0.576839
GO:0033363	secretory granule organization	1	37	0.153946	0.576839
GO:0034724	DNA replication-independent nucleosome organization	1	37	0.153946	0.576839
GO:0035633	maintenance of blood-brain barrier	1	37	0.153946	0.576839
GO:0045742	positive regulation of epidermal growth factor receptor signaling pathway	1	37	0.153946	0.576839
GO:0050654	chondroitin sulfate proteoglycan metabolic process	1	37	0.153946	0.576839
GO:0051873	killing by host of symbiont cells	1	37	0.153946	0.576839
GO:0051883	killing of cells in other organism involved in symbiotic interaction	1	37	0.153946	0.576839
GO:0060416	response to growth hormone	1	37	0.153946	0.576839
GO:0070286	axonemal dynein complex assembly	1	37	0.153946	0.576839
GO:0086005	ventricular cardiac muscle cell action potential	1	37	0.153946	0.576839
GO:0042391	regulation of membrane potential	4	464	0.157108	0.576839
GO:0000154	rRNA modification	1	38	0.157763	0.576839
GO:0006858	extracellular transport	1	38	0.157763	0.576839
GO:0032232	negative regulation of actin filament bundle assembly	1	38	0.157763	0.576839
GO:0044743	protein transmembrane import into intracellular organelle	1	38	0.157763	0.576839
GO:0045920	negative regulation of exocytosis	1	38	0.157763	0.576839
GO:0051788	response to misfolded protein	1	38	0.157763	0.576839
GO:0097009	energy homeostasis	1	38	0.157763	0.576839
GO:0034101	erythrocyte homeostasis	2	159	0.160822	0.576839
GO:0010762	regulation of fibroblast migration	1	39	0.161564	0.576839
GO:0021591	ventricular system development	1	39	0.161564	0.576839
GO:0042596	fear response	1	39	0.161564	0.576839
GO:0043368	positive T cell selection	1	39	0.161564	0.576839
GO:0043949	regulation of cAMP-mediated signaling	1	39	0.161564	0.576839
GO:0060306	regulation of membrane repolarization	1	39	0.161564	0.576839
GO:0090313	regulation of protein targeting to membrane	1	39	0.161564	0.576839
GO:0097106	postsynaptic density organization	1	39	0.161564	0.576839
GO:1901186	positive regulation of ERBB signaling pathway	1	39	0.161564	0.576839
GO:0048511	rhythmic process	3	308	0.161984	0.576839
GO:0048872	homeostasis of number of cells	3	308	0.161984	0.576839
GO:0003158	endothelium development	2	160	0.162406	0.576839
GO:0034763	negative regulation of transmembrane transport	2	160	0.162406	0.576839
GO:0007043	cell-cell junction assembly	2	161	0.163992	0.576839
GO:0006515	protein quality control for misfolded or incompletely synthesized proteins	1	40	0.165347	0.576839
GO:0010463	mesenchymal cell proliferation	1	40	0.165347	0.576839
GO:0034331	cell junction maintenance	1	40	0.165347	0.576839
GO:0036297	interstrand cross-link repair	1	40	0.165347	0.576839
GO:0036314	response to sterol	1	40	0.165347	0.576839
GO:0046365	monosaccharide catabolic process	1	40	0.165347	0.576839
GO:0097484	dendrite extension	1	40	0.165347	0.576839
GO:0099622	cardiac muscle cell membrane repolarization	1	40	0.165347	0.576839
GO:1900745	positive regulation of p38MAPK cascade	1	40	0.165347	0.576839
GO:0060041	retina development in camera-type eye	2	162	0.165582	0.576839
GO:0035148	tube formation	2	163	0.167174	0.576839
GO:0043267	negative regulation of potassium ion transport	1	41	0.169114	0.576839
GO:0043687	post-translational protein modification	1	41	0.169114	0.576839
GO:0046621	negative regulation of organ growth	1	41	0.169114	0.576839
GO:0051154	negative regulation of striated muscle cell differentiation	1	41	0.169114	0.576839
GO:0060612	adipose tissue development	1	41	0.169114	0.576839
GO:0099084	postsynaptic specialization organization	1	41	0.169114	0.576839
GO:1902622	regulation of neutrophil migration	1	41	0.169114	0.576839
GO:1902742	apoptotic process involved in development	1	41	0.169114	0.576839
GO:2000249	regulation of actin cytoskeleton reorganization	1	41	0.169114	0.576839
GO:0001941	postsynaptic membrane organization	1	42	0.172863	0.577551
GO:0006654	phosphatidic acid biosynthetic process	1	42	0.172863	0.577551
GO:0017158	regulation of calcium ion-dependent exocytosis	1	42	0.172863	0.577551
GO:0021799	cerebral cortex radially oriented cell migration	1	42	0.172863	0.577551
GO:0031111	negative regulation of microtubule polymerization or depolymerization	1	42	0.172863	0.577551
GO:0086091	regulation of heart rate by cardiac conduction	1	42	0.172863	0.577551
GO:0090051	negative regulation of cell migration involved in sprouting angiogenesis	1	42	0.172863	0.577551
GO:1900371	regulation of purine nucleotide biosynthetic process	1	42	0.172863	0.577551
GO:1901889	negative regulation of cell junction assembly	1	42	0.172863	0.577551
GO:0016052	carbohydrate catabolic process	2	168	0.175174	0.577551
GO:1903169	regulation of calcium ion transmembrane transport	2	168	0.175174	0.577551
GO:0016339	calcium-dependent cell-cell adhesion via plasma membrane cell adhesion molecules	1	43	0.176596	0.577551
GO:0030808	regulation of nucleotide biosynthetic process	1	43	0.176596	0.577551
GO:0044331	cell-cell adhesion mediated by cadherin	1	43	0.176596	0.577551
GO:0045292	mRNA cis splicing, via spliceosome	1	43	0.176596	0.577551
GO:0045840	positive regulation of mitotic nuclear division	1	43	0.176596	0.577551
GO:0050850	positive regulation of calcium-mediated signaling	1	43	0.176596	0.577551
GO:0048592	eye morphogenesis	2	170	0.178391	0.577551
GO:0051650	establishment of vesicle localization	2	170	0.178391	0.577551
GO:0051017	actin filament bundle assembly	2	171	0.180004	0.577551
GO:0051494	negative regulation of cytoskeleton organization	2	171	0.180004	0.577551
GO:0009154	purine ribonucleotide catabolic process	1	44	0.180313	0.577551
GO:0032007	negative regulation of TOR signaling	1	44	0.180313	0.577551
GO:0034661	ncRNA catabolic process	1	44	0.180313	0.577551
GO:0090317	negative regulation of intracellular protein transport	1	44	0.180313	0.577551
GO:0051091	positive regulation of DNA-binding transcription factor activity	3	325	0.180764	0.577551
GO:0006979	response to oxidative stress	4	493	0.182466	0.577551
GO:0001953	negative regulation of cell-matrix adhesion	1	45	0.184012	0.577551
GO:0002385	mucosal immune response	1	45	0.184012	0.577551
GO:0003298	physiological muscle hypertrophy	1	45	0.184012	0.577551
GO:0003301	physiological cardiac muscle hypertrophy	1	45	0.184012	0.577551
GO:0007528	neuromuscular junction development	1	45	0.184012	0.577551
GO:0042462	eye photoreceptor cell development	1	45	0.184012	0.577551
GO:0046461	neutral lipid catabolic process	1	45	0.184012	0.577551
GO:0046464	acylglycerol catabolic process	1	45	0.184012	0.577551
GO:0050856	regulation of T cell receptor signaling pathway	1	45	0.184012	0.577551
GO:0061049	cell growth involved in cardiac muscle cell development	1	45	0.184012	0.577551
GO:0071276	cellular response to cadmium ion	1	45	0.184012	0.577551
GO:0050852	T cell receptor signaling pathway	2	174	0.184854	0.578976
GO:0061572	actin filament bundle organization	2	175	0.186475	0.582271
GO:0000266	mitochondrial fission	1	46	0.187696	0.582271
GO:0007618	mating	1	46	0.187696	0.582271
GO:0031670	cellular response to nutrient	1	46	0.187696	0.582271
GO:0061025	membrane fusion	2	176	0.188098	0.582271
GO:0022604	regulation of cell morphogenesis	3	332	0.188666	0.582271
GO:1902904	negative regulation of supramolecular fiber organization	2	178	0.19135	0.582271
GO:0006903	vesicle targeting	1	47	0.191362	0.582271
GO:0007019	microtubule depolymerization	1	47	0.191362	0.582271
GO:0046473	phosphatidic acid metabolic process	1	47	0.191362	0.582271
GO:0048806	genitalia development	1	47	0.191362	0.582271
GO:0071354	cellular response to interleukin-6	1	47	0.191362	0.582271
GO:0098815	modulation of excitatory postsynaptic potential	1	47	0.191362	0.582271
GO:1901020	negative regulation of calcium ion transmembrane transporter activity	1	47	0.191362	0.582271
GO:0007286	spermatid development	2	179	0.192979	0.583866
GO:0045580	regulation of T cell differentiation	2	180	0.19461	0.583866
GO:0048469	cell maturation	2	180	0.19461	0.583866
GO:0002251	organ or tissue specific immune response	1	48	0.195013	0.583866
GO:0006195	purine nucleotide catabolic process	1	48	0.195013	0.583866
GO:0016073	snRNA metabolic process	1	48	0.195013	0.583866
GO:0032527	protein exit from endoplasmic reticulum	1	48	0.195013	0.583866
GO:2000273	positive regulation of signaling receptor activity	1	48	0.195013	0.583866
GO:0003341	cilium movement	2	181	0.196242	0.58627
GO:0009261	ribonucleotide catabolic process	1	49	0.198647	0.58627
GO:0035019	somatic stem cell population maintenance	1	49	0.198647	0.58627
GO:0045747	positive regulation of Notch signaling pathway	1	49	0.198647	0.58627
GO:0048599	oocyte development	1	49	0.198647	0.58627
GO:0060443	mammary gland morphogenesis	1	49	0.198647	0.58627
GO:0090207	regulation of triglyceride metabolic process	1	49	0.198647	0.58627
GO:0019932	second-messenger-mediated signaling	3	341	0.198955	0.58627
GO:0043271	negative regulation of ion transport	2	184	0.201151	0.587094
GO:0010761	fibroblast migration	1	50	0.202265	0.587094
GO:0031062	positive regulation of histone methylation	1	50	0.202265	0.587094
GO:0031146	SCF-dependent proteasomal ubiquitin-dependent protein catabolic process	1	50	0.202265	0.587094
GO:0033628	regulation of cell adhesion mediated by integrin	1	50	0.202265	0.587094
GO:0007219	Notch signaling pathway	2	185	0.20279	0.587094
GO:1901136	carbohydrate derivative catabolic process	2	185	0.20279	0.587094
GO:0048515	spermatid differentiation	2	186	0.204431	0.587094
GO:0002204	somatic recombination of immunoglobulin genes involved in immune response	1	51	0.205866	0.587094
GO:0002208	somatic diversification of immunoglobulins involved in immune response	1	51	0.205866	0.587094
GO:0018023	peptidyl-lysine trimethylation	1	51	0.205866	0.587094
GO:0035987	endodermal cell differentiation	1	51	0.205866	0.587094
GO:0045190	isotype switching	1	51	0.205866	0.587094
GO:0050885	neuromuscular process controlling balance	1	51	0.205866	0.587094
GO:0070741	response to interleukin-6	1	51	0.205866	0.587094
GO:0086009	membrane repolarization	1	51	0.205866	0.587094
GO:0002262	myeloid cell homeostasis	2	187	0.206074	0.587094
GO:0034728	nucleosome organization	2	188	0.207718	0.587094
GO:0051099	positive regulation of binding	2	188	0.207718	0.587094
GO:0051648	vesicle localization	2	188	0.207718	0.587094
GO:0006376	mRNA splice site selection	1	52	0.209452	0.587094
GO:0014075	response to amine	1	52	0.209452	0.587094
GO:0021795	cerebral cortex cell migration	1	52	0.209452	0.587094
GO:0043114	regulation of vascular permeability	1	52	0.209452	0.587094
GO:0045058	T cell selection	1	52	0.209452	0.587094
GO:0072583	clathrin-dependent endocytosis	1	52	0.209452	0.587094
GO:0045766	positive regulation of angiogenesis	2	190	0.211011	0.589252
GO:1904018	positive regulation of vasculature development	2	190	0.211011	0.589252
GO:0032386	regulation of intracellular transport	3	353	0.212881	0.591523
GO:0009994	oocyte differentiation	1	53	0.213021	0.591523
GO:0065002	intracellular protein transmembrane transport	1	53	0.213021	0.591523
GO:0010524	positive regulation of calcium ion transport into cytosol	1	54	0.216575	0.591523
GO:0015872	dopamine transport	1	54	0.216575	0.591523
GO:0034122	negative regulation of toll-like receptor signaling pathway	1	54	0.216575	0.591523
GO:0046640	regulation of alpha-beta T cell proliferation	1	54	0.216575	0.591523
GO:0051438	regulation of ubiquitin-protein transferase activity	1	54	0.216575	0.591523
GO:0071320	cellular response to cAMP	1	54	0.216575	0.591523
GO:0072523	purine-containing compound catabolic process	1	54	0.216575	0.591523
GO:1903170	negative regulation of calcium ion transmembrane transport	1	54	0.216575	0.591523
GO:2000300	regulation of synaptic vesicle exocytosis	1	54	0.216575	0.591523
GO:0002040	sprouting angiogenesis	2	194	0.217611	0.593268
GO:0007584	response to nutrient	2	195	0.219264	0.59359
GO:0016574	histone ubiquitination	1	55	0.220113	0.59359
GO:0031648	protein destabilization	1	55	0.220113	0.59359
GO:0061028	establishment of endothelial barrier	1	55	0.220113	0.59359
GO:0090279	regulation of calcium ion import	1	55	0.220113	0.59359
GO:1900744	regulation of p38MAPK cascade	1	55	0.220113	0.59359
GO:0002043	blood vessel endothelial cell proliferation involved in sprouting angiogenesis	1	56	0.223635	0.597693
GO:0042733	embryonic digit morphogenesis	1	56	0.223635	0.597693
GO:0051339	regulation of lyase activity	1	56	0.223635	0.597693
GO:0051496	positive regulation of stress fiber assembly	1	56	0.223635	0.597693
GO:0086002	cardiac muscle cell action potential involved in contraction	1	56	0.223635	0.597693
GO:0051260	protein homooligomerization	2	198	0.224231	0.598215
GO:0001754	eye photoreceptor cell differentiation	1	57	0.227141	0.599567
GO:0035176	social behavior	1	57	0.227141	0.599567
GO:0046633	alpha-beta T cell proliferation	1	57	0.227141	0.599567
GO:0048260	positive regulation of receptor-mediated endocytosis	1	57	0.227141	0.599567
GO:0070839	metal ion export	1	57	0.227141	0.599567
GO:1902107	positive regulation of leukocyte differentiation	2	200	0.227546	0.599567
GO:1903708	positive regulation of hemopoiesis	2	200	0.227546	0.599567
GO:0031279	regulation of cyclase activity	1	58	0.230632	0.601988
GO:0048008	platelet-derived growth factor receptor signaling pathway	1	58	0.230632	0.601988
GO:0050433	regulation of catecholamine secretion	1	58	0.230632	0.601988
GO:0051785	positive regulation of nuclear division	1	58	0.230632	0.601988
GO:1903307	positive regulation of regulated secretory pathway	1	58	0.230632	0.601988
GO:0007369	gastrulation	2	203	0.232527	0.601988
GO:0006890	retrograde vesicle-mediated transport, Golgi to endoplasmic reticulum	1	59	0.234107	0.601988
GO:0016447	somatic recombination of immunoglobulin gene segments	1	59	0.234107	0.601988
GO:0030166	proteoglycan biosynthetic process	1	59	0.234107	0.601988
GO:0042461	photoreceptor cell development	1	59	0.234107	0.601988
GO:0043388	positive regulation of DNA binding	1	59	0.234107	0.601988
GO:0045646	regulation of erythrocyte differentiation	1	59	0.234107	0.601988
GO:0051703	biological process involved in intraspecies interaction between organisms	1	59	0.234107	0.601988
GO:1900024	regulation of substrate adhesion-dependent cell spreading	1	59	0.234107	0.601988
GO:0001954	positive regulation of cell-matrix adhesion	1	60	0.237566	0.607746
GO:0032387	negative regulation of intracellular transport	1	60	0.237566	0.607746
GO:0035196	production of miRNAs involved in gene silencing by miRNA	1	60	0.237566	0.607746
GO:0007265	Ras protein signal transduction	3	376	0.240129	0.61205
GO:0031032	actomyosin structure organization	2	208	0.240843	0.61205
GO:0043124	negative regulation of I-kappaB kinase/NF-kappaB signaling	1	61	0.24101	0.61205
GO:0050432	catecholamine secretion	1	61	0.24101	0.61205
GO:0045619	regulation of lymphocyte differentiation	2	209	0.242508	0.61205
GO:0001706	endoderm formation	1	62	0.244438	0.61205
GO:0031050	dsRNA processing	1	62	0.244438	0.61205
GO:0042743	hydrogen peroxide metabolic process	1	62	0.244438	0.61205
GO:0070918	production of small RNA involved in gene silencing by RNA	1	62	0.244438	0.61205
GO:0071709	membrane assembly	1	62	0.244438	0.61205
GO:0090303	positive regulation of wound healing	1	62	0.244438	0.61205
GO:2000059	negative regulation of ubiquitin-dependent protein catabolic process	1	62	0.244438	0.61205
GO:0002221	pattern recognition receptor signaling pathway	2	211	0.24584	0.61205
GO:0010639	negative regulation of organelle organization	3	381	0.246133	0.61205
GO:0032956	regulation of actin cytoskeleton organization	3	381	0.246133	0.61205
GO:1904062	regulation of cation transmembrane transport	3	382	0.247337	0.61205
GO:0043393	regulation of protein binding	2	212	0.247507	0.61205
GO:0038066	p38MAPK cascade	1	63	0.247852	0.61205
GO:0051289	protein homotetramerization	1	63	0.247852	0.61205
GO:0061098	positive regulation of protein tyrosine kinase activity	1	63	0.247852	0.61205
GO:0071806	protein transmembrane transport	1	63	0.247852	0.61205
GO:0032388	positive regulation of intracellular transport	2	213	0.249174	0.613345
GO:0000381	regulation of alternative mRNA splicing, via spliceosome	1	64	0.25125	0.613345
GO:0006360	transcription by RNA polymerase I	1	64	0.25125	0.613345
GO:0006900	vesicle budding from membrane	1	64	0.25125	0.613345
GO:0045576	mast cell activation	1	64	0.25125	0.613345
GO:0045668	negative regulation of osteoblast differentiation	1	64	0.25125	0.613345
GO:1903670	regulation of sprouting angiogenesis	1	64	0.25125	0.613345
GO:0010469	regulation of signaling receptor activity	2	215	0.25251	0.615415
GO:0017157	regulation of exocytosis	2	216	0.254178	0.617566
GO:1904645	response to amyloid-beta	1	65	0.254633	0.617566
GO:2001258	negative regulation of cation channel activity	1	65	0.254633	0.617566
GO:0017038	protein import	2	217	0.255847	0.618503
GO:0045216	cell-cell junction organization	2	217	0.255847	0.618503
GO:0007623	circadian rhythm	2	218	0.257515	0.618854
GO:0019933	cAMP-mediated signaling	1	66	0.258	0.618854
GO:0022029	telencephalon cell migration	1	66	0.258	0.618854
GO:0046638	positive regulation of alpha-beta T cell differentiation	1	66	0.258	0.618854
GO:0010883	regulation of lipid storage	1	67	0.261353	0.618854
GO:0016445	somatic diversification of immunoglobulins	1	67	0.261353	0.618854
GO:0017156	calcium-ion regulated exocytosis	1	67	0.261353	0.618854
GO:0030193	regulation of blood coagulation	1	67	0.261353	0.618854
GO:0032233	positive regulation of actin filament bundle assembly	1	67	0.261353	0.618854
GO:0043954	cellular component maintenance	1	67	0.261353	0.618854
GO:0044091	membrane biogenesis	1	67	0.261353	0.618854
GO:0061512	protein localization to cilium	1	67	0.261353	0.618854
GO:0006323	DNA packaging	2	221	0.262523	0.618854
GO:0002562	somatic diversification of immune receptors via germline recombination within a single locus	1	68	0.26469	0.618854
GO:0008347	glial cell migration	1	68	0.26469	0.618854
GO:0016444	somatic cell DNA recombination	1	68	0.26469	0.618854
GO:0043489	RNA stabilization	1	68	0.26469	0.618854
GO:0045600	positive regulation of fat cell differentiation	1	68	0.26469	0.618854
GO:0051965	positive regulation of synapse assembly	1	68	0.26469	0.618854
GO:0061178	regulation of insulin secretion involved in cellular response to glucose stimulus	1	68	0.26469	0.618854
GO:0062208	positive regulation of pattern recognition receptor signaling pathway	1	68	0.26469	0.618854
GO:0009612	response to mechanical stimulus	2	223	0.265862	0.619654
GO:0051054	positive regulation of DNA metabolic process	2	223	0.265862	0.619654
GO:2001233	regulation of apoptotic signaling pathway	3	398	0.266719	0.620683
GO:0048705	skeletal system morphogenesis	2	224	0.267532	0.620793
GO:0030865	cortical cytoskeleton organization	1	69	0.268013	0.620793
GO:1900046	regulation of hemostasis	1	69	0.268013	0.620793
GO:0051098	regulation of binding	3	401	0.270375	0.621708
GO:0006403	RNA localization	2	226	0.270871	0.621708
GO:0042698	ovulation cycle	1	70	0.271321	0.621708
GO:0050994	regulation of lipid catabolic process	1	70	0.271321	0.621708
GO:0051148	negative regulation of muscle cell differentiation	1	70	0.271321	0.621708
GO:1901016	regulation of potassium ion transmembrane transporter activity	1	70	0.271321	0.621708
GO:1903409	reactive oxygen species biosynthetic process	1	70	0.271321	0.621708
GO:0002285	lymphocyte activation involved in immune response	2	227	0.272541	0.623412
GO:0046579	positive regulation of Ras protein signal transduction	1	71	0.274614	0.623412
GO:0051893	regulation of focal adhesion assembly	1	71	0.274614	0.623412
GO:0060193	positive regulation of lipase activity	1	71	0.274614	0.623412
GO:0090109	regulation of cell-substrate junction assembly	1	71	0.274614	0.623412
GO:0071805	potassium ion transmembrane transport	2	230	0.277549	0.623412
GO:0035418	protein localization to synapse	1	72	0.277892	0.623412
GO:0046503	glycerolipid catabolic process	1	72	0.277892	0.623412
GO:0048524	positive regulation of viral process	1	72	0.277892	0.623412
GO:0050818	regulation of coagulation	1	72	0.277892	0.623412
GO:0050854	regulation of antigen receptor-mediated signaling pathway	1	72	0.277892	0.623412
GO:0070534	protein K63-linked ubiquitination	1	72	0.277892	0.623412
GO:0033555	multicellular organismal response to stress	1	73	0.281156	0.623412
GO:0046513	ceramide biosynthetic process	1	73	0.281156	0.623412
GO:1904427	positive regulation of calcium ion transmembrane transport	1	73	0.281156	0.623412
GO:0022412	cellular process involved in reproduction in multicellular organism	3	412	0.28383	0.623412
GO:0030900	forebrain development	3	412	0.28383	0.623412
GO:0006749	glutathione metabolic process	1	74	0.284405	0.623412
GO:0030330	DNA damage response, signal transduction by p53 class mediator	1	74	0.284405	0.623412
GO:0033627	cell adhesion mediated by integrin	1	74	0.284405	0.623412
GO:0042058	regulation of epidermal growth factor receptor signaling pathway	1	74	0.284405	0.623412
GO:0046530	photoreceptor cell differentiation	1	74	0.284405	0.623412
GO:0006469	negative regulation of protein kinase activity	2	235	0.285891	0.623412
GO:0030100	regulation of endocytosis	2	235	0.285891	0.623412
GO:0018108	peptidyl-tyrosine phosphorylation	3	415	0.287511	0.623412
GO:0007004	telomere maintenance via telomerase	1	75	0.28764	0.623412
GO:0009166	nucleotide catabolic process	1	75	0.28764	0.623412
GO:0010812	negative regulation of cell-substrate adhesion	1	75	0.28764	0.623412
GO:0032481	positive regulation of type I interferon production	1	75	0.28764	0.623412
GO:0045669	positive regulation of osteoblast differentiation	1	75	0.28764	0.623412
GO:0046686	response to cadmium ion	1	75	0.28764	0.623412
GO:1901880	negative regulation of protein depolymerization	1	75	0.28764	0.623412
GO:0006278	RNA-dependent DNA biosynthetic process	1	76	0.29086	0.623412
GO:0009311	oligosaccharide metabolic process	1	76	0.29086	0.623412
GO:0050795	regulation of behavior	1	76	0.29086	0.623412
GO:0061180	mammary gland epithelium development	1	76	0.29086	0.623412
GO:0086003	cardiac muscle cell contraction	1	76	0.29086	0.623412
GO:0150116	regulation of cell-substrate junction organization	1	76	0.29086	0.623412
GO:1903036	positive regulation of response to wounding	1	76	0.29086	0.623412
GO:1905953	negative regulation of lipid localization	1	76	0.29086	0.623412
GO:0018212	peptidyl-tyrosine modification	3	418	0.291196	0.623412
GO:0007411	axon guidance	2	239	0.29256	0.623412
GO:0002200	somatic diversification of immune receptors	1	77	0.294066	0.623412
GO:0007040	lysosome organization	1	77	0.294066	0.623412
GO:0010611	regulation of cardiac muscle hypertrophy	1	77	0.294066	0.623412
GO:0043627	response to estrogen	1	77	0.294066	0.623412
GO:0080171	lytic vacuole organization	1	77	0.294066	0.623412
GO:1902117	positive regulation of organelle assembly	1	77	0.294066	0.623412
GO:0097485	neuron projection guidance	2	240	0.294226	0.623412
GO:0071695	anatomical structure maturation	2	241	0.295891	0.623412
GO:0032970	regulation of actin filament-based process	3	422	0.296115	0.623412
GO:0030199	collagen fibril organization	1	78	0.297257	0.623412
GO:0035773	insulin secretion involved in cellular response to glucose stimulus	1	78	0.297257	0.623412
GO:0035924	cellular response to vascular endothelial growth factor stimulus	1	78	0.297257	0.623412
GO:0042273	ribosomal large subunit biogenesis	1	78	0.297257	0.623412
GO:0099518	vesicle cytoskeletal trafficking	1	78	0.297257	0.623412
GO:1902369	negative regulation of RNA catabolic process	1	78	0.297257	0.623412
GO:1903051	negative regulation of proteolysis involved in cellular protein catabolic process	1	78	0.297257	0.623412
GO:0045860	positive regulation of protein kinase activity	3	423	0.297345	0.623412
GO:1902903	regulation of supramolecular fiber organization	3	423	0.297345	0.623412
GO:0030968	endoplasmic reticulum unfolded protein response	1	79	0.300434	0.623412
GO:0031663	lipopolysaccharide-mediated signaling pathway	1	79	0.300434	0.623412
GO:0051057	positive regulation of small GTPase mediated signal transduction	1	79	0.300434	0.623412
GO:0051937	catecholamine transport	1	79	0.300434	0.623412
GO:0051966	regulation of synaptic transmission, glutamatergic	1	79	0.300434	0.623412
GO:0070988	demethylation	1	79	0.300434	0.623412
GO:0086001	cardiac muscle cell action potential	1	79	0.300434	0.623412
GO:0045055	regulated exocytosis	2	244	0.300884	0.623412
GO:0006364	rRNA processing	2	245	0.302548	0.623412
GO:0050900	leukocyte migration	3	428	0.303503	0.623412
GO:0001885	endothelial cell development	1	80	0.303597	0.623412
GO:0014743	regulation of muscle hypertrophy	1	80	0.303597	0.623412
GO:0033077	T cell differentiation in thymus	1	80	0.303597	0.623412
GO:0072678	T cell migration	1	80	0.303597	0.623412
GO:1901184	regulation of ERBB signaling pathway	1	80	0.303597	0.623412
GO:0046474	glycerophospholipid biosynthetic process	2	246	0.30421	0.623412
GO:0007596	blood coagulation	2	247	0.305872	0.623412
GO:0000380	alternative mRNA splicing, via spliceosome	1	81	0.306746	0.623412
GO:0019731	antibacterial humoral response	1	81	0.306746	0.623412
GO:0055021	regulation of cardiac muscle tissue growth	1	81	0.306746	0.623412
GO:0070373	negative regulation of ERK1 and ERK2 cascade	1	81	0.306746	0.623412
GO:0090049	regulation of cell migration involved in sprouting angiogenesis	1	81	0.306746	0.623412
GO:0140115	export across plasma membrane	1	81	0.306746	0.623412
GO:0002685	regulation of leukocyte migration	2	248	0.307533	0.623412
GO:0046777	protein autophosphorylation	2	248	0.307533	0.623412
GO:0003407	neural retina development	1	82	0.30988	0.625165
GO:0014032	neural crest cell development	1	82	0.30988	0.625165
GO:0006644	phospholipid metabolic process	3	435	0.312136	0.625165
GO:0006029	proteoglycan metabolic process	1	83	0.313001	0.625165
GO:0031100	animal organ regeneration	1	83	0.313001	0.625165
GO:0032757	positive regulation of interleukin-8 production	1	83	0.313001	0.625165
GO:0035082	axoneme assembly	1	83	0.313001	0.625165
GO:0042274	ribosomal small subunit biogenesis	1	83	0.313001	0.625165
GO:0070527	platelet aggregation	1	83	0.313001	0.625165
GO:0070830	bicellular tight junction assembly	1	83	0.313001	0.625165
GO:0071260	cellular response to mechanical stimulus	1	83	0.313001	0.625165
GO:0050817	coagulation	2	252	0.314171	0.626664
GO:0007599	hemostasis	2	253	0.315828	0.628011
GO:0030500	regulation of bone mineralization	1	84	0.316107	0.628011
GO:0046637	regulation of alpha-beta T cell differentiation	1	84	0.316107	0.628011
GO:0006813	potassium ion transport	2	255	0.319141	0.631636
GO:1901292	nucleoside phosphate catabolic process	1	85	0.3192	0.631636
GO:2000272	negative regulation of signaling receptor activity	1	85	0.3192	0.631636
GO:0022409	positive regulation of cell-cell adhesion	3	442	0.320777	0.6327
GO:0007492	endoderm development	1	86	0.322279	0.6327
GO:0031060	regulation of histone methylation	1	86	0.322279	0.6327
GO:0031640	killing of cells of other organism	1	86	0.322279	0.6327
GO:0050848	regulation of calcium-mediated signaling	1	86	0.322279	0.6327
GO:1900542	regulation of purine nucleotide metabolic process	1	86	0.322279	0.6327
GO:1903706	regulation of hemopoiesis	3	444	0.323247	0.633694
GO:0016072	rRNA metabolic process	2	258	0.324102	0.633694
GO:0071222	cellular response to lipopolysaccharide	2	258	0.324102	0.633694
GO:0007409	axonogenesis	3	445	0.324482	0.633694
GO:0014031	mesenchymal cell development	1	87	0.325344	0.633721
GO:0120192	tight junction assembly	1	87	0.325344	0.633721
GO:0042176	regulation of protein catabolic process	3	447	0.326952	0.63388
GO:0072594	establishment of protein localization to organelle	3	447	0.326952	0.63388
GO:0090068	positive regulation of cell cycle process	2	260	0.327405	0.63388
GO:0006140	regulation of nucleotide metabolic process	1	88	0.328396	0.63388
GO:0010833	telomere maintenance via telomere lengthening	1	88	0.328396	0.63388
GO:0048864	stem cell development	1	88	0.328396	0.63388
GO:0060420	regulation of heart growth	1	88	0.328396	0.63388
GO:0048588	developmental cell growth	2	261	0.329055	0.634223
GO:0010959	regulation of metal ion transport	3	449	0.329423	0.634223
GO:0050805	negative regulation of synaptic transmission	1	89	0.331433	0.634953
GO:0051926	negative regulation of calcium ion transport	1	89	0.331433	0.634953
GO:1903363	negative regulation of cellular protein catabolic process	1	89	0.331433	0.634953
GO:0050727	regulation of inflammatory response	3	451	0.331893	0.634953
GO:0033673	negative regulation of kinase activity	2	263	0.332352	0.634953
GO:0072593	reactive oxygen species metabolic process	2	263	0.332352	0.634953
GO:1901879	regulation of protein depolymerization	1	90	0.334458	0.638161
GO:0051259	protein complex oligomerization	2	266	0.337288	0.639218
GO:0000245	spliceosomal complex assembly	1	91	0.337468	0.639218
GO:0022404	molting cycle process	1	91	0.337468	0.639218
GO:0022405	hair cycle process	1	91	0.337468	0.639218
GO:0043537	negative regulation of blood vessel endothelial cell migration	1	91	0.337468	0.639218
GO:0043242	negative regulation of protein-containing complex disassembly	1	92	0.340465	0.639218
GO:0043297	apical junction assembly	1	92	0.340465	0.639218
GO:0046470	phosphatidylcholine metabolic process	1	92	0.340465	0.639218
GO:0050918	positive chemotaxis	1	92	0.340465	0.639218
GO:0060349	bone morphogenesis	1	92	0.340465	0.639218
GO:1903533	regulation of protein targeting	1	92	0.340465	0.639218
GO:0045732	positive regulation of protein catabolic process	2	268	0.340574	0.639218
GO:0071824	protein-DNA complex subunit organization	2	268	0.340574	0.639218
GO:0014033	neural crest cell differentiation	1	93	0.343449	0.640591
GO:0045921	positive regulation of exocytosis	1	93	0.343449	0.640591
GO:0051781	positive regulation of cell division	1	93	0.343449	0.640591
GO:0060191	regulation of lipase activity	1	93	0.343449	0.640591
GO:0120193	tight junction organization	1	93	0.343449	0.640591
GO:0071219	cellular response to molecule of bacterial origin	2	271	0.345493	0.642123
GO:0015844	monoamine transport	1	94	0.34642	0.642123
GO:0046849	bone remodeling	1	94	0.34642	0.642123
GO:0048041	focal adhesion assembly	1	94	0.34642	0.642123
GO:0061844	antimicrobial humoral immune response mediated by antimicrobial peptide	1	94	0.34642	0.642123
GO:0007029	endoplasmic reticulum organization	1	95	0.349377	0.646001
GO:0051952	regulation of amine transport	1	95	0.349377	0.646001
GO:0021537	telencephalon development	2	276	0.353665	0.653122
GO:0032091	negative regulation of protein binding	1	97	0.355251	0.653627
GO:0032092	positive regulation of protein binding	1	97	0.355251	0.653627
GO:0051591	response to cAMP	1	97	0.355251	0.653627
GO:0001843	neural tube closure	1	98	0.358169	0.655136
GO:0055013	cardiac muscle cell development	1	98	0.358169	0.655136
GO:2001021	negative regulation of response to DNA damage stimulus	1	98	0.358169	0.655136
GO:0003018	vascular process in circulatory system	2	279	0.358552	0.655136
GO:0007015	actin filament organization	3	473	0.359038	0.655136
GO:0002042	cell migration involved in sprouting angiogenesis	1	99	0.361073	0.655136
GO:0031397	negative regulation of protein ubiquitination	1	99	0.361073	0.655136
GO:0046635	positive regulation of alpha-beta T cell activation	1	99	0.361073	0.655136
GO:0048477	oogenesis	1	99	0.361073	0.655136
GO:0060606	tube closure	1	99	0.361073	0.655136
GO:1901992	positive regulation of mitotic cell cycle phase transition	1	99	0.361073	0.655136
GO:0090150	establishment of protein localization to membrane	2	281	0.361803	0.655136
GO:0006839	mitochondrial transport	2	282	0.363426	0.655136
GO:0007548	sex differentiation	2	282	0.363426	0.655136
GO:0019915	lipid storage	1	100	0.363965	0.655136
GO:0030433	ubiquitin-dependent ERAD pathway	1	100	0.363965	0.655136
GO:0070252	actin-mediated cell contraction	1	100	0.363965	0.655136
GO:1901379	regulation of potassium ion transmembrane transport	1	100	0.363965	0.655136
GO:0050851	antigen receptor-mediated signaling pathway	2	284	0.366668	0.656891
GO:0007631	feeding behavior	1	101	0.366843	0.656891
GO:0030510	regulation of BMP signaling pathway	1	101	0.366843	0.656891
GO:1901019	regulation of calcium ion transmembrane transporter activity	1	101	0.366843	0.656891
GO:0002831	regulation of response to biotic stimulus	3	480	0.367652	0.656891
GO:0007044	cell-substrate junction assembly	1	102	0.369709	0.656891
GO:0010769	regulation of cell morphogenesis involved in differentiation	1	102	0.369709	0.656891
GO:0031110	regulation of microtubule polymerization or depolymerization	1	102	0.369709	0.656891
GO:0061337	cardiac conduction	1	102	0.369709	0.656891
GO:0015837	amine transport	1	103	0.372562	0.656891
GO:0031058	positive regulation of histone modification	1	103	0.372562	0.656891
GO:0070167	regulation of biomineral tissue development	1	103	0.372562	0.656891
GO:0032412	regulation of ion transmembrane transporter activity	2	288	0.373133	0.656891
GO:0010522	regulation of calcium ion transport into cytosol	1	104	0.375402	0.656891
GO:0014020	primary neural tube formation	1	104	0.375402	0.656891
GO:0042100	B cell proliferation	1	104	0.375402	0.656891
GO:0051262	protein tetramerization	1	104	0.375402	0.656891
GO:0055006	cardiac cell development	1	104	0.375402	0.656891
GO:0009636	response to toxic substance	2	290	0.376356	0.656891
GO:0043122	regulation of I-kappaB kinase/NF-kappaB signaling	2	290	0.376356	0.656891
GO:0045017	glycerolipid biosynthetic process	2	290	0.376356	0.656891
GO:0051924	regulation of calcium ion transport	2	290	0.376356	0.656891
GO:1903362	regulation of cellular protein catabolic process	2	290	0.376356	0.656891
GO:0042632	cholesterol homeostasis	1	105	0.378229	0.656891
GO:0046330	positive regulation of JNK cascade	1	105	0.378229	0.656891
GO:0060079	excitatory postsynaptic potential	1	105	0.378229	0.656891
GO:0061097	regulation of protein tyrosine kinase activity	1	105	0.378229	0.656891
GO:0062014	negative regulation of small molecule metabolic process	1	105	0.378229	0.656891
GO:0110149	regulation of biomineralization	1	105	0.378229	0.656891
GO:1990542	mitochondrial transmembrane transport	1	105	0.378229	0.656891
GO:0010389	regulation of G2/M transition of mitotic cell cycle	1	106	0.381044	0.656891
GO:0045638	negative regulation of myeloid cell differentiation	1	106	0.381044	0.656891
GO:0048024	regulation of mRNA splicing, via spliceosome	1	106	0.381044	0.656891
GO:0055092	sterol homeostasis	1	106	0.381044	0.656891
GO:0070509	calcium ion import	1	106	0.381044	0.656891
GO:0045936	negative regulation of phosphate metabolic process	3	491	0.38115	0.656891
GO:0010563	negative regulation of phosphorus metabolic process	3	492	0.382374	0.656891
GO:0050804	modulation of chemical synaptic transmission	3	492	0.382374	0.656891
GO:0099177	regulation of trans-synaptic signaling	3	493	0.383598	0.656891
GO:0002027	regulation of heart rate	1	107	0.383846	0.656891
GO:0032006	regulation of TOR signaling	1	107	0.383846	0.656891
GO:0055017	cardiac muscle tissue growth	1	107	0.383846	0.656891
GO:2001243	negative regulation of intrinsic apoptotic signaling pathway	1	107	0.383846	0.656891
GO:0071216	cellular response to biotic stimulus	2	296	0.385985	0.658647
GO:0016079	synaptic vesicle exocytosis	1	108	0.386635	0.658647
GO:0034109	homotypic cell-cell adhesion	1	108	0.386635	0.658647
GO:0150115	cell-substrate junction organization	1	108	0.386635	0.658647
GO:0031330	negative regulation of cellular catabolic process	2	298	0.38918	0.660366
GO:0003300	cardiac muscle hypertrophy	1	109	0.389412	0.660366
GO:0046822	regulation of nucleocytoplasmic transport	1	109	0.389412	0.660366
GO:0051963	regulation of synapse assembly	1	109	0.389412	0.660366
GO:0022898	regulation of transmembrane transporter activity	2	299	0.390775	0.661176
GO:0110053	regulation of actin filament organization	2	299	0.390775	0.661176
GO:0061564	axon development	3	500	0.392151	0.661601
GO:0007173	epidermal growth factor receptor signaling pathway	1	110	0.392177	0.661601
GO:0002690	positive regulation of leukocyte chemotaxis	1	111	0.394929	0.661601
GO:0007088	regulation of mitotic nuclear division	1	111	0.394929	0.661601
GO:0010596	negative regulation of endothelial cell migration	1	111	0.394929	0.661601
GO:0043502	regulation of muscle adaptation	1	111	0.394929	0.661601
GO:0051153	regulation of striated muscle cell differentiation	1	111	0.394929	0.661601
GO:1903321	negative regulation of protein modification by small protein conjugation or removal	1	111	0.394929	0.661601
GO:0043542	endothelial cell migration	2	303	0.397138	0.661601
GO:0001841	neural tube formation	1	112	0.397669	0.661601
GO:0014897	striated muscle hypertrophy	1	112	0.397669	0.661601
GO:0030148	sphingolipid biosynthetic process	1	112	0.397669	0.661601
GO:0031532	actin cytoskeleton reorganization	1	112	0.397669	0.661601
GO:0051702	biological process involved in interaction with symbiont	1	112	0.397669	0.661601
GO:0099565	chemical synaptic transmission, postsynaptic	1	112	0.397669	0.661601
GO:0006906	vesicle fusion	1	113	0.400397	0.665398
GO:0001578	microtubule bundle formation	1	114	0.403112	0.666943
GO:0007218	neuropeptide signaling pathway	1	114	0.403112	0.666943
GO:0014896	muscle hypertrophy	1	114	0.403112	0.666943
GO:0043266	regulation of potassium ion transport	1	114	0.403112	0.666943
GO:0044344	cellular response to fibroblast growth factor stimulus	1	115	0.405815	0.667729
GO:0046620	regulation of organ growth	1	115	0.405815	0.667729
GO:0060419	heart growth	1	115	0.405815	0.667729
GO:1902749	regulation of cell cycle G2/M phase transition	1	115	0.405815	0.667729
GO:0072659	protein localization to plasma membrane	2	310	0.408199	0.667729
GO:0033138	positive regulation of peptidyl-serine phosphorylation	1	116	0.408506	0.667729
GO:0045807	positive regulation of endocytosis	1	116	0.408506	0.667729
GO:0050829	defense response to Gram-negative bacterium	1	116	0.408506	0.667729
GO:0098659	inorganic cation import across plasma membrane	1	116	0.408506	0.667729
GO:0098869	cellular oxidant detoxification	1	116	0.408506	0.667729
GO:0099587	inorganic ion import across plasma membrane	1	116	0.408506	0.667729
GO:0042303	molting cycle	1	117	0.411185	0.667729
GO:0042633	hair cycle	1	117	0.411185	0.667729
GO:0046660	female sex differentiation	1	117	0.411185	0.667729
GO:0048640	negative regulation of developmental growth	1	117	0.411185	0.667729
GO:0051261	protein depolymerization	1	117	0.411185	0.667729
GO:0090174	organelle membrane fusion	1	117	0.411185	0.667729
GO:0006672	ceramide metabolic process	1	118	0.413852	0.669876
GO:0034620	cellular response to unfolded protein	1	118	0.413852	0.669876
GO:1905477	positive regulation of protein localization to membrane	1	118	0.413852	0.669876
GO:0006641	triglyceride metabolic process	1	119	0.416507	0.670541
GO:0007229	integrin-mediated signaling pathway	1	119	0.416507	0.670541
GO:0032479	regulation of type I interferon production	1	119	0.416507	0.670541
GO:0032606	type I interferon production	1	119	0.416507	0.670541
GO:0032729	positive regulation of interferon-gamma production	1	119	0.416507	0.670541
GO:0002366	leukocyte activation involved in immune response	2	316	0.417604	0.670861
GO:0071103	DNA conformation change	2	316	0.417604	0.670861
GO:0034599	cellular response to oxidative stress	2	317	0.419165	0.672644
GO:0006821	chloride transport	1	121	0.421782	0.675393
GO:0030278	regulation of ossification	1	121	0.421782	0.675393
GO:0002263	cell activation involved in immune response	2	320	0.423833	0.675965
GO:0006911	phagocytosis, engulfment	1	122	0.424401	0.675965
GO:0014812	muscle cell migration	1	122	0.424401	0.675965
GO:0036503	ERAD pathway	1	122	0.424401	0.675965
GO:0071774	response to fibroblast growth factor	1	122	0.424401	0.675965
GO:0038127	ERBB signaling pathway	1	123	0.427009	0.679395
GO:0042254	ribosome biogenesis	2	323	0.428483	0.679905
GO:0002532	production of molecular mediator involved in inflammatory response	1	124	0.429605	0.679905
GO:0032526	response to retinoic acid	1	124	0.429605	0.679905
GO:0032677	regulation of interleukin-8 production	1	124	0.429605	0.679905
GO:0042471	ear morphogenesis	1	124	0.429605	0.679905
GO:0006310	DNA recombination	2	325	0.431572	0.681109
GO:0010811	positive regulation of cell-substrate adhesion	1	125	0.43219	0.681109
GO:0032637	interleukin-8 production	1	125	0.43219	0.681109
GO:0048259	regulation of receptor-mediated endocytosis	1	125	0.43219	0.681109
GO:0048193	Golgi vesicle transport	2	326	0.433113	0.681845
GO:0030282	bone mineralization	1	126	0.434762	0.681918
GO:0043200	response to amino acid	1	126	0.434762	0.681918
GO:0006913	nucleocytoplasmic transport	2	328	0.436189	0.681918
GO:0051169	nuclear transport	2	328	0.436189	0.681918
GO:0007368	determination of left/right symmetry	1	127	0.437324	0.681918
GO:0010633	negative regulation of epithelial cell migration	1	127	0.437324	0.681918
GO:0030326	embryonic limb morphogenesis	1	127	0.437324	0.681918
GO:0035113	embryonic appendage morphogenesis	1	127	0.437324	0.681918
GO:0071901	negative regulation of protein serine/threonine kinase activity	1	127	0.437324	0.681918
GO:0007249	I-kappaB kinase/NF-kappaB signaling	2	329	0.437724	0.681918
GO:0046632	alpha-beta T cell differentiation	1	128	0.439874	0.684553
GO:0006909	phagocytosis	2	331	0.440786	0.68526
GO:0032409	regulation of transporter activity	2	332	0.442314	0.686359
GO:0007041	lysosomal transport	1	129	0.442412	0.686359
GO:0006413	translational initiation	1	130	0.444939	0.689506
GO:0070588	calcium ion transmembrane transport	2	334	0.445364	0.689506
GO:0021987	cerebral cortex development	1	131	0.447455	0.689884
GO:0034968	histone lysine methylation	1	131	0.447455	0.689884
GO:0099024	plasma membrane invagination	1	131	0.447455	0.689884
GO:1990748	cellular detoxification	1	131	0.447455	0.689884
GO:0030048	actin filament-based movement	1	132	0.449959	0.69303
GO:0022612	gland morphogenesis	1	133	0.452452	0.694251
GO:0051224	negative regulation of protein transport	1	133	0.452452	0.694251
GO:0045088	regulation of innate immune response	2	340	0.454457	0.694251
GO:0042476	odontogenesis	1	134	0.454934	0.694251
GO:0043500	muscle adaptation	1	134	0.454934	0.694251
GO:0045931	positive regulation of mitotic cell cycle	1	134	0.454934	0.694251
GO:0051101	regulation of DNA binding	1	134	0.454934	0.694251
GO:0051928	positive regulation of calcium ion transport	1	134	0.454934	0.694251
GO:1903828	negative regulation of cellular protein localization	1	134	0.454934	0.694251
GO:0045787	positive regulation of cell cycle	2	341	0.455964	0.694404
GO:0060249	anatomical structure homeostasis	2	341	0.455964	0.694404
GO:0001838	embryonic epithelial tube formation	1	135	0.457405	0.694475
GO:0043244	regulation of protein-containing complex disassembly	1	135	0.457405	0.694475
GO:1901989	positive regulation of cell cycle phase transition	1	135	0.457405	0.694475
GO:0071496	cellular response to external stimulus	2	343	0.458972	0.69544
GO:1902105	regulation of leukocyte differentiation	2	343	0.458972	0.69544
GO:0046683	response to organophosphorus	1	136	0.459865	0.696088
GO:0050870	positive regulation of T cell activation	2	344	0.460472	0.696301
GO:0006997	nucleus organization	1	137	0.462314	0.697674
GO:0009855	determination of bilateral symmetry	1	137	0.462314	0.697674
GO:0009799	specification of symmetry	1	138	0.464752	0.699234
GO:0071347	cellular response to interleukin-1	1	138	0.464752	0.699234
GO:1990266	neutrophil migration	1	138	0.464752	0.699234
GO:0001508	action potential	1	139	0.467179	0.699756
GO:0097237	cellular response to toxic substance	1	139	0.467179	0.699756
GO:1904950	negative regulation of establishment of protein localization	1	139	0.467179	0.699756
GO:0001704	formation of primary germ layer	1	140	0.469594	0.699756
GO:0010595	positive regulation of endothelial cell migration	1	140	0.469594	0.699756
GO:0031109	microtubule polymerization or depolymerization	1	140	0.469594	0.699756
GO:0043010	camera-type eye development	2	351	0.470907	0.699756
GO:0048638	regulation of developmental growth	2	351	0.470907	0.699756
GO:0010324	membrane invagination	1	141	0.472	0.699756
GO:0030534	adult behavior	1	141	0.472	0.699756
GO:0055007	cardiac muscle cell differentiation	1	141	0.472	0.699756
GO:0006650	glycerophospholipid metabolic process	2	352	0.472389	0.699756
GO:0001952	regulation of cell-matrix adhesion	1	142	0.474394	0.699756
GO:0002688	regulation of leukocyte chemotaxis	1	142	0.474394	0.699756
GO:0030168	platelet activation	1	142	0.474394	0.699756
GO:0043624	cellular protein complex disassembly	1	142	0.474394	0.699756
GO:0051783	regulation of nuclear division	1	142	0.474394	0.699756
GO:0008584	male gonad development	1	143	0.476777	0.699756
GO:0032147	activation of protein kinase activity	1	143	0.476777	0.699756
GO:0032874	positive regulation of stress-activated MAPK cascade	1	143	0.476777	0.699756
GO:0035296	regulation of tube diameter	1	143	0.476777	0.699756
GO:0051028	mRNA transport	1	143	0.476777	0.699756
GO:0060048	cardiac muscle contraction	1	143	0.476777	0.699756
GO:0097746	blood vessel diameter maintenance	1	143	0.476777	0.699756
GO:0000723	telomere maintenance	1	144	0.47915	0.699756
GO:0008277	regulation of G protein-coupled receptor signaling pathway	1	144	0.47915	0.699756
GO:0030101	natural killer cell activation	1	144	0.47915	0.699756
GO:0042177	negative regulation of protein catabolic process	1	144	0.47915	0.699756
GO:0046546	development of primary male sexual characteristics	1	144	0.47915	0.699756
GO:0072676	lymphocyte migration	1	144	0.47915	0.699756
GO:0001101	response to acid chemical	1	145	0.481513	0.70115
GO:0035150	regulation of tube size	1	145	0.481513	0.70115
GO:0070304	positive regulation of stress-activated protein kinase signaling cascade	1	145	0.481513	0.70115
GO:0030183	B cell differentiation	1	146	0.483864	0.70157
GO:0032355	response to estradiol	1	146	0.483864	0.70157
GO:0061041	regulation of wound healing	1	146	0.483864	0.70157
GO:0072175	epithelial tube formation	1	146	0.483864	0.70157
GO:1990778	protein localization to cell periphery	2	360	0.484149	0.70157
GO:0070372	regulation of ERK1 and ERK2 cascade	2	361	0.485608	0.702506
GO:0006334	nucleosome assembly	1	147	0.486205	0.702506
GO:0018022	peptidyl-lysine methylation	1	147	0.486205	0.702506
GO:0000377	RNA splicing, via transesterification reactions with bulged adenosine as nucleophile	2	363	0.488518	0.70384
GO:0000398	mRNA splicing, via spliceosome	2	363	0.488518	0.70384
GO:0000086	G2/M transition of mitotic cell cycle	1	149	0.490856	0.70384
GO:0008203	cholesterol metabolic process	1	149	0.490856	0.70384
GO:0035107	appendage morphogenesis	1	149	0.490856	0.70384
GO:0035108	limb morphogenesis	1	149	0.490856	0.70384
GO:0060078	regulation of postsynaptic membrane potential	1	149	0.490856	0.70384
GO:0001906	cell killing	2	365	0.491418	0.70384
GO:0045824	negative regulation of innate immune response	1	150	0.493166	0.70384
GO:0046328	regulation of JNK cascade	1	150	0.493166	0.70384
GO:0000375	RNA splicing, via transesterification reactions	2	367	0.494308	0.70384
GO:0019827	stem cell population maintenance	1	151	0.495465	0.70384
GO:0035967	cellular response to topologically incorrect protein	1	151	0.495465	0.70384
GO:0050684	regulation of mRNA processing	1	151	0.495465	0.70384
GO:0097553	calcium ion transmembrane import into cytosol	1	151	0.495465	0.70384
GO:0062197	cellular response to chemical stress	2	368	0.495749	0.70384
GO:0001933	negative regulation of protein phosphorylation	2	369	0.497188	0.70384
GO:0002429	immune response-activating cell surface receptor signaling pathway	2	369	0.497188	0.70384
GO:0002757	immune response-activating signal transduction	2	369	0.497188	0.70384
GO:0007292	female gamete generation	1	152	0.497754	0.70384
GO:0019730	antimicrobial humoral response	1	152	0.497754	0.70384
GO:0045667	regulation of osteoblast differentiation	1	152	0.497754	0.70384
GO:0002381	immunoglobulin production involved in immunoglobulin-mediated immune response	1	153	0.500033	0.70384
GO:0007612	learning	1	153	0.500033	0.70384
GO:0014074	response to purine-containing compound	1	153	0.500033	0.70384
GO:0046467	membrane lipid biosynthetic process	1	153	0.500033	0.70384
GO:0009895	negative regulation of catabolic process	2	371	0.500057	0.70384
GO:0030879	mammary gland development	1	154	0.502301	0.70384
GO:0042102	positive regulation of T cell proliferation	1	154	0.502301	0.70384
GO:0098727	maintenance of cell number	1	154	0.502301	0.70384
GO:0044403	biological process involved in symbiotic interaction	2	373	0.502916	0.70384
GO:0045765	regulation of angiogenesis	2	374	0.504342	0.70384
GO:0060562	epithelial tube morphogenesis	2	374	0.504342	0.70384
GO:0006639	acylglycerol metabolic process	1	155	0.50456	0.70384
GO:0010212	response to ionizing radiation	1	155	0.50456	0.70384
GO:0033135	regulation of peptidyl-serine phosphorylation	1	155	0.50456	0.70384
GO:1904064	positive regulation of cation transmembrane transport	1	155	0.50456	0.70384
GO:0006638	neutral lipid metabolic process	1	156	0.506808	0.704215
GO:0031644	regulation of nervous system process	1	156	0.506808	0.704215
GO:0043524	negative regulation of neuron apoptotic process	1	156	0.506808	0.704215
GO:0006887	exocytosis	2	376	0.507186	0.704215
GO:1903039	positive regulation of leukocyte cell-cell adhesion	2	376	0.507186	0.704215
GO:0030336	negative regulation of cell migration	2	377	0.508604	0.705487
GO:0030509	BMP signaling pathway	1	157	0.509046	0.705487
GO:0006986	response to unfolded protein	1	158	0.511274	0.705546
GO:0045834	positive regulation of lipid metabolic process	1	158	0.511274	0.705546
GO:0050830	defense response to Gram-positive bacterium	1	158	0.511274	0.705546
GO:0044782	cilium organization	2	380	0.512842	0.705546
GO:1901342	regulation of vasculature development	2	380	0.512842	0.705546
GO:0016571	histone methylation	1	159	0.513492	0.705546
GO:0043484	regulation of RNA splicing	1	159	0.513492	0.705546
GO:0045598	regulation of fat cell differentiation	1	159	0.513492	0.705546
GO:1902652	secondary alcohol metabolic process	1	159	0.513492	0.705546
GO:0046651	lymphocyte proliferation	2	381	0.514249	0.705546
GO:0070371	ERK1 and ERK2 cascade	2	382	0.515654	0.705546
GO:0046634	regulation of alpha-beta T cell activation	1	160	0.5157	0.705546
GO:0050905	neuromuscular process	1	160	0.5157	0.705546
GO:1903531	negative regulation of secretion by cell	1	160	0.5157	0.705546
GO:0010631	epithelial cell migration	2	383	0.517056	0.706612
GO:0016331	morphogenesis of embryonic epithelium	1	161	0.517898	0.706612
GO:0044839	cell cycle G2/M phase transition	1	161	0.517898	0.706612
GO:0032943	mononuclear cell proliferation	2	384	0.518456	0.706717
GO:0070646	protein modification by small protein removal	1	162	0.520087	0.706717
GO:0071333	cellular response to glucose stimulus	1	162	0.520087	0.706717
GO:0090132	epithelium migration	2	386	0.521247	0.706717
GO:0006606	protein import into nucleus	1	163	0.522265	0.706717
GO:0007605	sensory perception of sound	1	163	0.522265	0.706717
GO:0034614	cellular response to reactive oxygen species	1	163	0.522265	0.706717
GO:0021915	neural tube development	1	164	0.524434	0.706717
GO:0051384	response to glucocorticoid	1	164	0.524434	0.706717
GO:0071331	cellular response to hexose stimulus	1	164	0.524434	0.706717
GO:0097530	granulocyte migration	1	164	0.524434	0.706717
GO:0001889	liver development	1	165	0.526593	0.706717
GO:0071326	cellular response to monosaccharide stimulus	1	165	0.526593	0.706717
GO:0043087	regulation of GTPase activity	2	391	0.528178	0.706717
GO:0051052	regulation of DNA metabolic process	2	391	0.528178	0.706717
GO:0090130	tissue migration	2	391	0.528178	0.706717
GO:0002687	positive regulation of leukocyte migration	1	166	0.528742	0.706717
GO:0035637	multicellular organismal signaling	1	166	0.528742	0.706717
GO:0046434	organophosphate catabolic process	1	166	0.528742	0.706717
GO:0050921	positive regulation of chemotaxis	1	166	0.528742	0.706717
GO:0051147	regulation of muscle cell differentiation	1	167	0.530882	0.706717
GO:0051170	import into nucleus	1	167	0.530882	0.706717
GO:0098754	detoxification	1	167	0.530882	0.706717
GO:2000146	negative regulation of cell motility	2	393	0.530932	0.706717
GO:0002181	cytoplasmic translation	1	168	0.533012	0.706717
GO:0043535	regulation of blood vessel endothelial cell migration	1	168	0.533012	0.706717
GO:0046661	male sex differentiation	1	168	0.533012	0.706717
GO:0061008	hepaticobiliary system development	1	168	0.533012	0.706717
GO:0071900	regulation of protein serine/threonine kinase activity	2	395	0.533675	0.706717
GO:0016125	sterol metabolic process	1	169	0.535132	0.706717
GO:0070555	response to interleukin-1	1	169	0.535132	0.706717
GO:0008360	regulation of cell shape	1	170	0.537243	0.706717
GO:0060402	calcium ion transport into cytosol	1	170	0.537243	0.706717
GO:0090316	positive regulation of intracellular protein transport	1	170	0.537243	0.706717
GO:0007156	homophilic cell adhesion via plasma membrane adhesion molecules	1	171	0.539344	0.706717
GO:0031497	chromatin assembly	1	171	0.539344	0.706717
GO:0034767	positive regulation of ion transmembrane transport	1	171	0.539344	0.706717
GO:0070507	regulation of microtubule cytoskeleton organization	1	171	0.539344	0.706717
GO:0071772	response to BMP	1	171	0.539344	0.706717
GO:0071773	cellular response to BMP stimulus	1	171	0.539344	0.706717
GO:1990845	adaptive thermogenesis	1	171	0.539344	0.706717
GO:0007018	microtubule-based movement	2	400	0.540485	0.706717
GO:0001837	epithelial to mesenchymal transition	1	172	0.541436	0.706717
GO:0006665	sphingolipid metabolic process	1	172	0.541436	0.706717
GO:0031056	regulation of histone modification	1	172	0.541436	0.706717
GO:0032200	telomere organization	1	172	0.541436	0.706717
GO:0051100	negative regulation of binding	1	172	0.541436	0.706717
GO:0045861	negative regulation of proteolysis	2	401	0.541839	0.706717
GO:0051271	negative regulation of cellular component movement	2	401	0.541839	0.706717
GO:0031589	cell-substrate adhesion	2	402	0.54319	0.706717
GO:0007030	Golgi organization	1	173	0.543519	0.706717
GO:0032609	interferon-gamma production	1	173	0.543519	0.706717
GO:0032649	regulation of interferon-gamma production	1	173	0.543519	0.706717
GO:0035051	cardiocyte differentiation	1	173	0.543519	0.706717
GO:0006968	cellular defense response	1	174	0.545592	0.70818
GO:0071322	cellular response to carbohydrate stimulus	1	174	0.545592	0.70818
GO:0001654	eye development	2	405	0.547227	0.708397
GO:0032496	response to lipopolysaccharide	2	405	0.547227	0.708397
GO:0007034	vacuolar transport	1	175	0.547656	0.708397
GO:2000377	regulation of reactive oxygen species metabolic process	1	175	0.547656	0.708397
GO:0090501	RNA phosphodiester bond hydrolysis	1	176	0.549711	0.710439
GO:0150063	visual system development	2	409	0.552572	0.71352
GO:0048754	branching morphogenesis of an epithelial tube	1	178	0.553792	0.714478
GO:0002456	T cell mediated immunity	1	179	0.555819	0.71524
GO:0048771	tissue remodeling	1	179	0.555819	0.71524
GO:1903364	positive regulation of cellular protein catabolic process	1	179	0.555819	0.71524
GO:1903034	regulation of response to wounding	1	180	0.557837	0.716649
GO:0051656	establishment of organelle localization	2	413	0.557873	0.716649
GO:0070661	leukocyte proliferation	2	414	0.559192	0.717726
GO:0009100	glycoprotein metabolic process	2	415	0.560507	0.718135
GO:0042326	negative regulation of phosphorylation	2	415	0.560507	0.718135
GO:0018205	peptidyl-lysine modification	2	417	0.56313	0.718135
GO:0001678	cellular glucose homeostasis	1	183	0.563837	0.718135
GO:0031960	response to corticosteroid	1	183	0.563837	0.718135
GO:0048736	appendage development	1	183	0.563837	0.718135
GO:0050657	nucleic acid transport	1	183	0.563837	0.718135
GO:0050658	RNA transport	1	183	0.563837	0.718135
GO:0060173	limb development	1	183	0.563837	0.718135
GO:0006163	purine nucleotide metabolic process	2	418	0.564438	0.71821
GO:0010634	positive regulation of epithelial cell migration	1	184	0.565819	0.71821
GO:0050954	sensory perception of mechanical stimulus	1	184	0.565819	0.71821
GO:0099173	postsynapse organization	1	184	0.565819	0.71821
GO:0009615	response to virus	2	420	0.567044	0.718882
GO:0050796	regulation of insulin secretion	1	185	0.567792	0.718882
GO:0051048	negative regulation of secretion	1	185	0.567792	0.718882
GO:0048880	sensory system development	2	422	0.56964	0.718995
GO:0007626	locomotory behavior	1	186	0.569756	0.718995
GO:0051236	establishment of RNA localization	1	186	0.569756	0.718995
GO:0042742	defense response to bacterium	2	423	0.570933	0.718995
GO:0006941	striated muscle contraction	1	187	0.571711	0.718995
GO:0098739	import across plasma membrane	1	187	0.571711	0.718995
GO:0050878	regulation of body fluid levels	2	425	0.573512	0.718995
GO:0007254	JNK cascade	1	188	0.573657	0.718995
GO:0016482	cytosolic transport	1	188	0.573657	0.718995
GO:0035725	sodium ion transmembrane transport	1	188	0.573657	0.718995
GO:0007416	synapse assembly	1	189	0.575595	0.718995
GO:1905475	regulation of protein localization to membrane	1	189	0.575595	0.718995
GO:1990138	neuron projection extension	1	189	0.575595	0.718995
GO:0071897	DNA biosynthetic process	1	190	0.577524	0.718995
GO:0099504	synaptic vesicle cycle	1	190	0.577524	0.718995
GO:0040013	negative regulation of locomotion	2	429	0.578636	0.718995
GO:0030307	positive regulation of cell growth	1	191	0.579445	0.718995
GO:0050671	positive regulation of lymphocyte proliferation	1	191	0.579445	0.718995
GO:0050728	negative regulation of inflammatory response	1	191	0.579445	0.718995
GO:0051302	regulation of cell division	1	191	0.579445	0.718995
GO:0002237	response to molecule of bacterial origin	2	431	0.581182	0.718995
GO:0008217	regulation of blood pressure	1	192	0.581356	0.718995
GO:0022900	electron transport chain	1	192	0.581356	0.718995
GO:0032946	positive regulation of mononuclear cell proliferation	1	192	0.581356	0.718995
GO:0043409	negative regulation of MAPK cascade	1	192	0.581356	0.718995
GO:0043487	regulation of RNA stability	1	192	0.581356	0.718995
GO:0048639	positive regulation of developmental growth	1	192	0.581356	0.718995
GO:2000058	regulation of ubiquitin-dependent protein catabolic process	1	192	0.581356	0.718995
GO:0035966	response to topologically incorrect protein	1	193	0.583259	0.720157
GO:0043112	receptor metabolic process	1	193	0.583259	0.720157
GO:0021543	pallium development	1	194	0.585154	0.721842
GO:0043434	response to peptide hormone	2	435	0.58624	0.721842
GO:0048608	reproductive structure development	2	435	0.58624	0.721842
GO:0043534	blood vessel endothelial cell migration	1	195	0.58704	0.721842
GO:0046718	viral entry into host cell	1	195	0.58704	0.721842
GO:0015698	inorganic anion transport	1	196	0.588918	0.722198
GO:0060401	cytosolic calcium ion transport	1	196	0.588918	0.722198
GO:0099111	microtubule-based transport	1	196	0.588918	0.722198
GO:0061458	reproductive system development	2	438	0.590004	0.722198
GO:0035265	organ growth	1	197	0.590787	0.722198
GO:0051092	positive regulation of NF-kappaB transcription factor activity	1	197	0.590787	0.722198
GO:1905952	regulation of lipid localization	1	197	0.590787	0.722198
GO:0072521	purine-containing compound metabolic process	2	439	0.591253	0.722198
GO:0001503	ossification	2	440	0.592499	0.722198
GO:0050806	positive regulation of synaptic transmission	1	198	0.592647	0.722198
GO:1903900	regulation of viral life cycle	1	198	0.592647	0.722198
GO:0006333	chromatin assembly or disassembly	1	199	0.5945	0.722687
GO:0006479	protein methylation	1	199	0.5945	0.722687
GO:0008213	protein alkylation	1	199	0.5945	0.722687
GO:0002768	immune response-regulating cell surface receptor signaling pathway	2	444	0.597457	0.725691
GO:0007033	vacuole organization	1	201	0.598179	0.725979
GO:0006164	purine nucleotide biosynthetic process	1	202	0.600007	0.726426
GO:0044409	entry into host	1	202	0.600007	0.726426
GO:2001257	regulation of cation channel activity	1	202	0.600007	0.726426
GO:0042770	signal transduction in response to DNA damage	1	203	0.601826	0.727285
GO:0046486	glycerolipid metabolic process	2	449	0.603591	0.727285
GO:0002832	negative regulation of response to biotic stimulus	1	204	0.603637	0.727285
GO:0010721	negative regulation of cell development	1	204	0.603637	0.727285
GO:0055001	muscle cell development	1	204	0.603637	0.727285
GO:0070665	positive regulation of leukocyte proliferation	1	204	0.603637	0.727285
GO:0001935	endothelial cell proliferation	1	205	0.60544	0.72887
GO:0031099	regeneration	1	207	0.609021	0.732591
GO:0034655	nucleobase-containing compound catabolic process	2	455	0.61086	0.733225
GO:0030099	myeloid cell differentiation	2	456	0.612061	0.733225
GO:0042267	natural killer cell mediated cytotoxicity	1	209	0.612571	0.733225
GO:0043161	proteasome-mediated ubiquitin-dependent protein catabolic process	2	457	0.61326	0.733225
GO:0030705	cytoskeleton-dependent intracellular transport	1	210	0.614333	0.733225
GO:0032872	regulation of stress-activated MAPK cascade	1	210	0.614333	0.733225
GO:0061138	morphogenesis of a branching epithelium	1	210	0.614333	0.733225
GO:0099003	vesicle-mediated transport in synapse	1	210	0.614333	0.733225
GO:1901654	response to ketone	1	210	0.614333	0.733225
GO:0007389	pattern specification process	2	458	0.614456	0.733225
GO:0006575	cellular modified amino acid metabolic process	1	211	0.616088	0.734055
GO:0002228	natural killer cell mediated immunity	1	212	0.617835	0.734055
GO:0008016	regulation of heart contraction	1	212	0.617835	0.734055
GO:0072522	purine-containing compound biosynthetic process	1	212	0.617835	0.734055
GO:0006006	glucose metabolic process	1	213	0.619574	0.734055
GO:0030308	negative regulation of cell growth	1	213	0.619574	0.734055
GO:0046631	alpha-beta T cell activation	1	213	0.619574	0.734055
GO:0050731	positive regulation of peptidyl-tyrosine phosphorylation	1	213	0.619574	0.734055
GO:0070302	regulation of stress-activated protein kinase signaling cascade	1	213	0.619574	0.734055
GO:0009952	anterior/posterior pattern specification	1	214	0.621305	0.734359
GO:0043433	negative regulation of DNA-binding transcription factor activity	1	214	0.621305	0.734359
GO:0050792	regulation of viral process	1	214	0.621305	0.734359
GO:0046578	regulation of Ras protein signal transduction	1	215	0.623028	0.735814
GO:0043123	positive regulation of I-kappaB kinase/NF-kappaB signaling	1	216	0.624744	0.737257
GO:0030073	insulin secretion	1	217	0.626452	0.737525
GO:0048863	stem cell differentiation	1	217	0.626452	0.737525
GO:0090276	regulation of peptide hormone secretion	1	217	0.626452	0.737525
GO:0006816	calcium ion transport	2	469	0.62743	0.73772
GO:0009755	hormone-mediated signaling pathway	1	218	0.628152	0.73772
GO:0051250	negative regulation of lymphocyte activation	1	218	0.628152	0.73772
GO:0001558	regulation of cell growth	2	470	0.628593	0.73772
GO:0060348	bone development	1	219	0.629844	0.738029
GO:0071902	positive regulation of protein serine/threonine kinase activity	1	219	0.629844	0.738029
GO:0002791	regulation of peptide secretion	1	221	0.633206	0.740204
GO:0050863	regulation of T cell activation	2	475	0.634365	0.740204
GO:0000082	G1/S transition of mitotic cell cycle	1	222	0.634876	0.740204
GO:0006643	membrane lipid metabolic process	1	222	0.634876	0.740204
GO:0019722	calcium-mediated signaling	1	222	0.634876	0.740204
GO:0002253	activation of immune response	2	476	0.635511	0.740204
GO:0006874	cellular calcium ion homeostasis	2	476	0.635511	0.740204
GO:0090087	regulation of peptide transport	1	223	0.636538	0.740204
GO:1902115	regulation of organelle assembly	1	223	0.636538	0.740204
GO:0050808	synapse organization	2	477	0.636655	0.740204
GO:0003012	muscle system process	2	478	0.637795	0.740264
GO:0001763	morphogenesis of a branching structure	1	224	0.638193	0.740264
GO:0008406	gonad development	1	224	0.638193	0.740264
GO:0042060	wound healing	2	480	0.640068	0.741864
GO:0034764	positive regulation of transmembrane transport	1	226	0.64148	0.742348
GO:0065004	protein-DNA complex assembly	1	226	0.64148	0.742348
GO:0007163	establishment or maintenance of cell polarity	1	228	0.644738	0.745541
GO:0006457	protein folding	1	229	0.646356	0.745641
GO:0010952	positive regulation of peptidase activity	1	229	0.646356	0.745641
GO:0031669	cellular response to nutrient levels	1	229	0.646356	0.745641
GO:0048732	gland development	2	486	0.646821	0.745641
GO:0051251	positive regulation of lymphocyte activation	2	487	0.647937	0.74581
GO:0045137	development of primary sexual characteristics	1	230	0.647966	0.74581
GO:0055074	calcium ion homeostasis	2	488	0.64905	0.746482
GO:0043523	regulation of neuron apoptotic process	1	232	0.651166	0.74697
GO:0009314	response to radiation	2	490	0.651267	0.74697
GO:1903037	regulation of leukocyte cell-cell adhesion	2	490	0.651267	0.74697
GO:0000302	response to reactive oxygen species	1	233	0.652754	0.74697
GO:0009749	response to glucose	1	233	0.652754	0.74697
GO:0043583	ear development	1	233	0.652754	0.74697
GO:0008380	RNA splicing	2	492	0.653474	0.74697
GO:0031331	positive regulation of cellular catabolic process	2	492	0.653474	0.74697
GO:0052126	movement in host environment	1	234	0.654336	0.747384
GO:1902905	positive regulation of supramolecular fiber organization	1	235	0.655911	0.74861
GO:0046700	heterocycle catabolic process	2	496	0.657855	0.750256
GO:0044242	cellular lipid catabolic process	1	237	0.659038	0.751032
GO:0010810	regulation of cell-substrate adhesion	1	238	0.660592	0.752229
GO:0006486	protein glycosylation	1	240	0.663678	0.754592
GO:0043413	macromolecule glycosylation	1	240	0.663678	0.754592
GO:0009746	response to hexose	1	241	0.66521	0.755759
GO:0032984	protein-containing complex disassembly	1	242	0.666736	0.756342
GO:0071674	mononuclear cell migration	1	242	0.666736	0.756342
GO:0033157	regulation of intracellular protein transport	1	243	0.668254	0.75749
GO:0015931	nucleobase-containing compound transport	1	245	0.671271	0.759757
GO:0050807	regulation of synapse organization	1	245	0.671271	0.759757
GO:0002064	epithelial cell development	1	246	0.672769	0.760876
GO:0034284	response to monosaccharide	1	247	0.674261	0.761986
GO:0060047	heart contraction	1	248	0.675745	0.76251
GO:0098657	import into cell	1	248	0.675745	0.76251
GO:0002695	negative regulation of leukocyte activation	1	249	0.677223	0.763078
GO:0016485	protein processing	1	250	0.678695	0.763078
GO:0016197	endosomal transport	1	251	0.680159	0.763078
GO:0045637	regulation of myeloid cell differentiation	1	251	0.680159	0.763078
GO:0048762	mesenchymal cell differentiation	1	252	0.681618	0.763078
GO:0010594	regulation of endothelial cell migration	1	253	0.683069	0.763078
GO:0022618	ribonucleoprotein complex assembly	1	253	0.683069	0.763078
GO:0042129	regulation of T cell proliferation	1	253	0.683069	0.763078
GO:0050803	regulation of synapse structure or activity	1	253	0.683069	0.763078
GO:0060560	developmental growth involved in morphogenesis	1	253	0.683069	0.763078
GO:2001234	negative regulation of apoptotic signaling pathway	1	253	0.683069	0.763078
GO:0019318	hexose metabolic process	1	254	0.684514	0.763078
GO:0048738	cardiac muscle tissue development	1	254	0.684514	0.763078
GO:0051495	positive regulation of cytoskeleton organization	1	254	0.684514	0.763078
GO:0001649	osteoblast differentiation	1	255	0.685953	0.763078
GO:0044843	cell cycle G1/S phase transition	1	255	0.685953	0.763078
GO:0050920	regulation of chemotaxis	1	255	0.685953	0.763078
GO:0070085	glycosylation	1	255	0.685953	0.763078
GO:1903050	regulation of proteolysis involved in cellular protein catabolic process	1	255	0.685953	0.763078
GO:0019882	antigen processing and presentation	1	256	0.687385	0.763534
GO:0097529	myeloid leukocyte migration	1	256	0.687385	0.763534
GO:0003015	heart process	1	258	0.690229	0.764987
GO:0006814	sodium ion transport	1	258	0.690229	0.764987
GO:0045444	fat cell differentiation	1	258	0.690229	0.764987
GO:0000209	protein polyubiquitination	1	260	0.693048	0.766406
GO:0006302	double-strand break repair	1	260	0.693048	0.766406
GO:0071826	ribonucleoprotein complex subunit organization	1	260	0.693048	0.766406
GO:0051403	stress-activated MAPK cascade	1	261	0.694448	0.767386
GO:0061448	connective tissue development	1	262	0.695842	0.768358
GO:0030072	peptide hormone secretion	1	263	0.697229	0.769321
GO:0051402	neuron apoptotic process	1	265	0.699985	0.771792
GO:0031668	cellular response to extracellular stimulus	1	267	0.702716	0.772196
GO:0007160	cell-matrix adhesion	1	268	0.704073	0.772196
GO:0009165	nucleotide biosynthetic process	1	268	0.704073	0.772196
GO:0030595	leukocyte chemotaxis	1	268	0.704073	0.772196
GO:0070374	positive regulation of ERK1 and ERK2 cascade	1	268	0.704073	0.772196
GO:1903522	regulation of blood circulation	1	268	0.704073	0.772196
GO:0002790	peptide secretion	1	269	0.705423	0.772196
GO:0031098	stress-activated protein kinase signaling cascade	1	269	0.705423	0.772196
GO:0032886	regulation of microtubule-based process	1	269	0.705423	0.772196
GO:0002274	myeloid leukocyte activation	1	270	0.706767	0.772196
GO:0002833	positive regulation of response to biotic stimulus	1	270	0.706767	0.772196
GO:1901293	nucleoside phosphate biosynthetic process	1	270	0.706767	0.772196
GO:0051701	biological process involved in interaction with host	1	271	0.708105	0.772196
GO:0071356	cellular response to tumor necrosis factor	1	271	0.708105	0.772196
GO:1901215	negative regulation of neuron death	1	271	0.708105	0.772196
GO:0031334	positive regulation of protein-containing complex assembly	1	272	0.709437	0.772521
GO:0050866	negative regulation of cell activation	1	272	0.709437	0.772521
GO:0090257	regulation of muscle system process	1	273	0.710763	0.773401
GO:0005996	monosaccharide metabolic process	1	274	0.712083	0.773711
GO:0097305	response to alcohol	1	274	0.712083	0.773711
GO:0045926	negative regulation of growth	1	275	0.713397	0.774575
GO:0009743	response to carbohydrate	1	276	0.714705	0.774869
GO:0090092	regulation of transmembrane receptor protein serine/threonine kinase signaling pathway	1	276	0.714705	0.774869
GO:0046883	regulation of hormone secretion	1	277	0.716008	0.775718
GO:0006898	receptor-mediated endocytosis	1	280	0.719879	0.778783
GO:0042593	glucose homeostasis	1	280	0.719879	0.778783
GO:0033500	carbohydrate homeostasis	1	281	0.721158	0.779038
GO:0042098	T cell proliferation	1	281	0.721158	0.779038
GO:0098742	cell-cell adhesion via plasma-membrane adhesion molecules	1	284	0.72496	0.782579
GO:0001909	leukocyte mediated cytotoxicity	1	285	0.726216	0.783369
GO:0045927	positive regulation of growth	1	286	0.727466	0.784152
GO:0034976	response to endoplasmic reticulum stress	1	290	0.732411	0.788912
GO:0050730	regulation of peptidyl-tyrosine phosphorylation	1	291	0.733633	0.789659
GO:0001894	tissue homeostasis	1	294	0.737266	0.792429
GO:0043270	positive regulation of ion transport	1	294	0.737266	0.792429
GO:0010466	negative regulation of peptidase activity	1	295	0.738467	0.792578
GO:0090305	nucleic acid phosphodiester bond hydrolysis	1	295	0.738467	0.792578
GO:0043547	positive regulation of GTPase activity	1	296	0.739662	0.793291
GO:0050708	regulation of protein secretion	1	297	0.740851	0.793997
GO:0007611	learning or memory	1	299	0.743214	0.795958
GO:0048562	embryonic organ morphogenesis	1	301	0.745555	0.796952
GO:0050777	negative regulation of immune response	1	301	0.745555	0.796952
GO:0030522	intracellular receptor signaling pathway	1	302	0.746718	0.796952
GO:1903532	positive regulation of secretion by cell	1	302	0.746718	0.796952
GO:0034612	response to tumor necrosis factor	1	303	0.747876	0.796952
GO:0051962	positive regulation of nervous system development	1	303	0.747876	0.796952
GO:1903829	positive regulation of cellular protein localization	1	303	0.747876	0.796952
GO:0051607	defense response to virus	1	306	0.751317	0.799478
GO:0140546	defense response to symbiont	1	306	0.751317	0.799478
GO:0002377	immunoglobulin production	1	308	0.753585	0.800751
GO:0060485	mesenchyme development	1	308	0.753585	0.800751
GO:0015833	peptide transport	1	310	0.755833	0.802569
GO:0051146	striated muscle cell differentiation	1	311	0.75695	0.802614
GO:0140014	mitotic nuclear division	1	311	0.75695	0.802614
GO:0010632	regulation of epithelial cell migration	1	315	0.761365	0.80501
GO:0015850	organic hydroxy compound transport	1	315	0.761365	0.80501
GO:0016064	immunoglobulin mediated immune response	1	315	0.761365	0.80501
GO:0060070	canonical Wnt signaling pathway	1	315	0.761365	0.80501
GO:0034504	protein localization to nucleus	1	317	0.763542	0.806171
GO:0050670	regulation of lymphocyte proliferation	1	317	0.763542	0.806171
GO:1903311	regulation of mRNA metabolic process	1	318	0.764624	0.80673
GO:0032944	regulation of mononuclear cell proliferation	1	319	0.7657	0.80673
GO:0006401	RNA catabolic process	1	320	0.766772	0.80673
GO:0051604	protein maturation	1	320	0.766772	0.80673
GO:0090287	regulation of cellular response to growth factor stimulus	1	320	0.766772	0.80673
GO:0019724	B cell mediated immunity	1	325	0.772058	0.81172
GO:1901990	regulation of mitotic cell cycle phase transition	1	326	0.773101	0.812245
GO:0046879	hormone secretion	1	327	0.774139	0.812764
GO:0001666	response to hypoxia	1	330	0.777226	0.815432
GO:0007204	positive regulation of cytosolic calcium ion concentration	1	332	0.77926	0.81642
GO:0051047	positive regulation of secretion	1	332	0.77926	0.81642
GO:0018105	peptidyl-serine phosphorylation	1	333	0.78027	0.816905
GO:0051222	positive regulation of protein transport	1	335	0.782277	0.818433
GO:0009101	glycoprotein biosynthetic process	1	336	0.783274	0.818902
GO:0009914	hormone transport	1	338	0.785254	0.820398
GO:0070663	regulation of leukocyte proliferation	1	339	0.786237	0.820851
GO:0051056	regulation of small GTPase mediated signal transduction	1	342	0.78916	0.823327
GO:0042063	gliogenesis	1	344	0.791086	0.824761
GO:0036293	response to decreased oxygen levels	1	346	0.792995	0.826011
GO:0042886	amide transport	1	347	0.793943	0.826011
GO:0051235	maintenance of location	1	347	0.793943	0.826011
GO:0060271	cilium assembly	1	349	0.795827	0.826244
GO:0071214	cellular response to abiotic stimulus	1	349	0.795827	0.826244
GO:0104004	cellular response to environmental stimulus	1	349	0.795827	0.826244
GO:0030198	extracellular matrix organization	1	350	0.796762	0.826273
GO:0043062	extracellular structure organization	1	351	0.797693	0.826273
GO:0062012	regulation of small molecule metabolic process	1	351	0.797693	0.826273
GO:0003002	regionalization	1	352	0.79862	0.826273
GO:1904951	positive regulation of establishment of protein localization	1	352	0.79862	0.826273
GO:0016042	lipid catabolic process	1	354	0.800461	0.826833
GO:0045229	external encapsulating structure organization	1	354	0.800461	0.826833
GO:0008202	steroid metabolic process	1	355	0.801375	0.826833
GO:0019216	regulation of lipid metabolic process	1	355	0.801375	0.826833
GO:0018209	peptidyl-serine modification	1	356	0.802285	0.827201
GO:0050890	cognition	1	357	0.803191	0.827564
GO:0006936	muscle contraction	1	359	0.804991	0.828055
GO:0010506	regulation of autophagy	1	359	0.804991	0.828055
GO:0031348	negative regulation of defense response	1	360	0.805884	0.828055
GO:0060326	cell chemotaxis	1	360	0.805884	0.828055
GO:0006790	sulfur compound metabolic process	1	366	0.811162	0.832905
GO:0051480	regulation of cytosolic calcium ion concentration	1	369	0.813748	0.834985
GO:0007162	negative regulation of cell adhesion	1	371	0.815452	0.835586
GO:0070482	response to oxygen levels	1	371	0.815452	0.835586
GO:0048545	response to steroid hormone	1	372	0.816298	0.83588
GO:0007178	transmembrane receptor protein serine/threonine kinase signaling pathway	1	379	0.822115	0.84126
GO:0006066	alcohol metabolic process	1	380	0.822931	0.841519
GO:0006959	humoral immune response	1	386	0.82775	0.845868
GO:0019058	viral life cycle	1	390	0.830891	0.848497
GO:0009150	purine ribonucleotide metabolic process	1	391	0.831667	0.848709
GO:0009306	protein secretion	1	396	0.835495	0.852034
GO:0035592	establishment of protein localization to extracellular region	1	397	0.83625	0.852222
GO:0001701	in utero embryonic development	1	398	0.837002	0.852407
GO:0044282	small molecule catabolic process	1	401	0.839237	0.85352
GO:1901214	regulation of neuron death	1	401	0.839237	0.85352
GO:0071692	protein localization to extracellular region	1	404	0.841442	0.85518
GO:0009259	ribonucleotide metabolic process	1	408	0.844335	0.857537
GO:0032535	regulation of cellular component size	1	411	0.846471	0.859122
GO:0014706	striated muscle tissue development	1	412	0.847176	0.859254
GO:0042692	muscle cell differentiation	1	416	0.849966	0.861499
GO:0019693	ribose phosphate metabolic process	1	419	0.852025	0.863
GO:0006631	fatty acid metabolic process	1	423	0.854727	0.865151
GO:0051346	negative regulation of hydrolase activity	1	425	0.85606	0.865913
GO:0045862	positive regulation of proteolysis	1	428	0.858036	0.867325
GO:0060537	muscle tissue development	1	432	0.86063	0.869358
GO:1901987	regulation of cell cycle phase transition	1	440	0.865677	0.873866
GO:0070997	neuron death	1	442	0.86691	0.87452
GO:0044772	mitotic cell cycle phase transition	1	452	0.87291	0.879978
GO:0050673	epithelial cell proliferation	1	461	0.878081	0.884594
GO:0048568	embryonic organ development	1	467	0.881412	0.887201
GO:0016055	Wnt signaling pathway	1	468	0.881958	0.887201
GO:0043254	regulation of protein-containing complex assembly	1	470	0.883044	0.887201
GO:0198738	cell-cell signaling by wnt	1	470	0.883044	0.887201
GO:0002440	production of molecular mediator of immune response	1	472	0.884119	0.887684
GO:0051960	regulation of nervous system development	1	482	0.889351	0.892337
GO:0022411	cellular component disassembly	1	486	0.891378	0.893673
GO:0000280	nuclear division	1	487	0.891879	0.893673
GO:0010876	lipid localization	1	491	0.893859	0.895058
GO:0002697	regulation of immune effector process	1	495	0.895804	0.895804
GO:0016032	viral process	1	495	0.895804	0.895804
GO:0043020	NADPH oxidase complex	2	15	0.00204125	0.434787
GO:0001772	immunological synapse	2	57	0.0274442	0.595143
GO:0030120	vesicle coat	2	57	0.0274442	0.595143
GO:0030173	integral component of Golgi membrane	2	62	0.0320493	0.595143
GO:0031228	intrinsic component of Golgi membrane	2	67	0.0369347	0.595143
GO:0030128	clathrin coat of endocytic vesicle	1	10	0.0442741	0.595143
GO:0031932	TORC2 complex	1	10	0.0442741	0.595143
GO:0072559	NLRP3 inflammasome complex	1	10	0.0442741	0.595143
GO:0072588	box H/ACA RNP complex	1	10	0.0442741	0.595143
GO:0000836	Hrd1p ubiquitin ligase complex	1	11	0.0485933	0.595143
GO:0036157	outer dynein arm	1	11	0.0485933	0.595143
GO:0038201	TOR complex	1	11	0.0485933	0.595143
GO:0000835	ER ubiquitin ligase complex	1	12	0.0528932	0.595143
GO:0000151	ubiquitin ligase complex	4	319	0.0566904	0.595143
GO:0098992	neuronal dense core vesicle	1	13	0.0571739	0.595143
GO:0019898	extrinsic component of membrane	4	328	0.0615248	0.595143
GO:0030127	COPII vesicle coat	1	15	0.0656778	0.595143
GO:0031082	BLOC complex	1	15	0.0656778	0.595143
GO:0097648	G protein-coupled receptor complex	1	15	0.0656778	0.595143
GO:1990909	Wnt signalosome	1	15	0.0656778	0.595143
GO:0030117	membrane coat	2	93	0.0663153	0.595143
GO:0048475	coated membrane	2	93	0.0663153	0.595143
GO:0015935	small ribosomal subunit	2	95	0.0688191	0.595143
GO:0030132	clathrin coat of coated pit	1	16	0.0699013	0.595143
GO:0000153	cytoplasmic ubiquitin ligase complex	1	17	0.0741058	0.595143
GO:0098554	cytoplasmic side of endoplasmic reticulum membrane	1	17	0.0741058	0.595143
GO:0061702	inflammasome complex	1	19	0.0824586	0.595143
GO:0097449	astrocyte projection	1	19	0.0824586	0.595143
GO:1990111	spermatoproteasome complex	1	19	0.0824586	0.595143
GO:0005697	telomerase holoenzyme complex	1	22	0.094848	0.595143
GO:0005767	secondary lysosome	1	22	0.094848	0.595143
GO:0005858	axonemal dynein complex	1	23	0.098941	0.595143
GO:0031307	integral component of mitochondrial outer membrane	1	23	0.098941	0.595143
GO:1905368	peptidase complex	2	119	0.101067	0.595143
GO:0031306	intrinsic component of mitochondrial outer membrane	1	24	0.103016	0.595143
GO:0030672	synaptic vesicle membrane	2	125	0.109682	0.595143
GO:0099501	exocytic vesicle membrane	2	125	0.109682	0.595143
GO:0030131	clathrin adaptor complex	1	26	0.11111	0.595143
GO:1990204	oxidoreductase complex	2	134	0.12295	0.595143
GO:0031045	dense core granule	1	29	0.123116	0.595143
GO:0030125	clathrin vesicle coat	1	30	0.127083	0.595143
GO:0042101	T cell receptor complex	2	139	0.130483	0.595143
GO:0005732	sno(s)RNA-containing ribonucleoprotein complex	1	31	0.131031	0.595143
GO:0044322	endoplasmic reticulum quality control compartment	1	31	0.131031	0.595143
GO:0016342	catenin complex	1	32	0.134962	0.595143
GO:0002102	podosome	1	33	0.138876	0.595143
GO:0005685	U1 snRNP	1	33	0.138876	0.595143
GO:0005921	gap junction	1	35	0.14665	0.595143
GO:0000314	organellar small ribosomal subunit	1	36	0.150511	0.595143
GO:0005763	mitochondrial small ribosomal subunit	1	36	0.150511	0.595143
GO:0031463	Cul3-RING ubiquitin ligase complex	1	36	0.150511	0.595143
GO:0097386	glial cell projection	1	36	0.150511	0.595143
GO:0043296	apical junction complex	2	153	0.152104	0.595143
GO:0005777	peroxisome	2	154	0.153675	0.595143
GO:0042579	microbody	2	154	0.153675	0.595143
GO:0030119	AP-type membrane coat adaptor complex	1	38	0.158181	0.601652
GO:0098802	plasma membrane signaling receptor complex	3	310	0.165207	0.612422
GO:0030285	integral component of synaptic vesicle membrane	1	42	0.173316	0.612422
GO:0044665	MLL1/2 complex	1	42	0.173316	0.612422
GO:0071339	MLL1 complex	1	42	0.173316	0.612422
GO:0030658	transport vesicle membrane	3	324	0.180759	0.612422
GO:0098862	cluster of actin-based cell projections	2	173	0.18407	0.612422
GO:0032040	small-subunit processome	1	46	0.188182	0.612422
GO:1902555	endoribonuclease complex	1	46	0.188182	0.612422
GO:0030118	clathrin coat	1	47	0.191857	0.612422
GO:0005788	endoplasmic reticulum lumen	3	334	0.192105	0.612422
GO:0031461	cullin-RING ubiquitin ligase complex	2	179	0.193848	0.612422
GO:0031201	SNARE complex	1	48	0.195515	0.612422
GO:0019897	extrinsic component of plasma membrane	2	182	0.198762	0.613571
GO:0005912	adherens junction	2	185	0.203692	0.619177
GO:0016235	aggresome	1	51	0.206392	0.619177
GO:0008023	transcription elongation factor complex	1	53	0.213563	0.619581
GO:0098563	intrinsic component of synaptic vesicle membrane	1	54	0.217124	0.619581
GO:0001726	ruffle	2	194	0.21856	0.619581
GO:0043197	dendritic spine	2	197	0.223539	0.619581
GO:0030286	dynein complex	1	56	0.224198	0.619581
GO:0044309	neuron spine	2	198	0.2252	0.619581
GO:0032420	stereocilium	1	57	0.227712	0.619581
GO:0022627	cytosolic small ribosomal subunit	1	58	0.231209	0.619581
GO:0034707	chloride channel complex	1	59	0.234692	0.619581
GO:0035577	azurophil granule membrane	1	60	0.238158	0.619581
GO:0044391	ribosomal subunit	2	206	0.238524	0.619581
GO:0019005	SCF ubiquitin ligase complex	1	62	0.245044	0.621436
GO:0098562	cytoplasmic side of membrane	2	213	0.250217	0.621436
GO:0032421	stereocilium bundle	1	64	0.251869	0.621436
GO:0030027	lamellipodium	2	221	0.263603	0.621436
GO:1904724	tertiary granule lumen	1	68	0.265336	0.621436
GO:0031514	motile cilium	2	224	0.268625	0.621436
GO:0030135	coated vesicle	3	399	0.269387	0.621436
GO:0008021	synaptic vesicle	2	226	0.271973	0.621436
GO:0005778	peroxisomal membrane	1	72	0.278562	0.621436
GO:0031903	microbody membrane	1	72	0.278562	0.621436
GO:0035097	histone methyltransferase complex	1	74	0.285087	0.621436
GO:0097060	synaptic membrane	3	414	0.287789	0.621436
GO:0000118	histone deacetylase complex	1	75	0.288327	0.621436
GO:0000794	condensed nuclear chromosome	1	75	0.288327	0.621436
GO:0035861	site of double-strand break	1	76	0.291553	0.621436
GO:0000502	proteasome complex	1	79	0.301144	0.621436
GO:0070382	exocytic vesicle	2	245	0.303728	0.621436
GO:0010494	cytoplasmic stress granule	1	80	0.304312	0.621436
GO:0045171	intercellular bridge	1	80	0.304312	0.621436
GO:0005905	clathrin-coated pit	1	82	0.310606	0.621436
GO:0060170	ciliary membrane	1	82	0.310606	0.621436
GO:0005791	rough endoplasmic reticulum	1	83	0.313732	0.621436
GO:0008076	voltage-gated potassium channel complex	1	83	0.313732	0.621436
GO:0048786	presynaptic active zone	1	83	0.313732	0.621436
GO:0035580	specific granule lumen	1	84	0.316844	0.621436
GO:1905369	endopeptidase complex	1	85	0.319942	0.621436
GO:0005643	nuclear pore	1	86	0.323026	0.621436
GO:0005840	ribosome	2	258	0.325331	0.621436
GO:0030136	clathrin-coated vesicle	2	258	0.325331	0.621436
GO:0030684	preribosome	1	88	0.329152	0.621436
GO:0062023	collagen-containing extracellular matrix	3	455	0.33847	0.621436
GO:0032592	integral component of mitochondrial membrane	1	92	0.341241	0.621436
GO:0005581	collagen trimer	1	93	0.344229	0.621436
GO:0034705	potassium channel complex	1	93	0.344229	0.621436
GO:0098573	intrinsic component of mitochondrial membrane	1	93	0.344229	0.621436
GO:0000313	organellar ribosome	1	94	0.347204	0.621436
GO:0005761	mitochondrial ribosome	1	94	0.347204	0.621436
GO:0016234	inclusion body	1	95	0.350166	0.621436
GO:0030662	coated vesicle membrane	2	276	0.354953	0.621436
GO:0045177	apical part of cell	3	475	0.363189	0.621436
GO:0090734	site of DNA damage	1	100	0.364775	0.621436
GO:0005811	lipid droplet	1	101	0.367658	0.621436
GO:0015030	Cajal body	1	101	0.367658	0.621436
GO:0030176	integral component of endoplasmic reticulum membrane	2	285	0.3696	0.621436
GO:0034708	methyltransferase complex	1	102	0.370527	0.621436
GO:0031234	extrinsic component of cytoplasmic side of plasma membrane	1	104	0.376228	0.626067
GO:0031227	intrinsic component of endoplasmic reticulum membrane	2	293	0.382513	0.631591
GO:0097525	spliceosomal snRNP complex	1	111	0.395781	0.648472
GO:0034702	ion channel complex	2	307	0.404839	0.655615
GO:0043202	lysosomal lumen	1	115	0.406681	0.655615
GO:0005903	brush border	1	116	0.409375	0.655615
GO:0022626	cytosolic ribosome	1	118	0.414727	0.659231
GO:0030532	small nuclear ribonucleoprotein complex	1	122	0.425288	0.67101
GO:0034451	centriolar satellite	1	127	0.438225	0.686337
GO:0030669	clathrin-coated endocytic vesicle membrane	1	129	0.443318	0.687064
GO:0005923	bicellular tight junction	1	130	0.445848	0.687064
GO:0044853	plasma membrane raft	1	131	0.448366	0.687064
GO:0005930	axoneme	1	136	0.460788	0.693633
GO:0120114	Sm-like protein family complex	1	136	0.460788	0.693633
GO:0070160	tight junction	1	137	0.463239	0.693633
GO:0097014	ciliary plasm	1	138	0.465679	0.693633
GO:0097729	9+2 motile cilium	1	141	0.472933	0.699546
GO:0005796	Golgi lumen	1	146	0.484807	0.712165
GO:0044306	neuron projection terminus	1	148	0.489482	0.714108
GO:0045334	clathrin-coated endocytic vesicle	1	150	0.494115	0.715963
GO:0140534	endoplasmic reticulum protein-containing complex	1	153	0.500987	0.719421
GO:0012507	ER to Golgi transport vesicle membrane	1	154	0.503257	0.719421
GO:0030667	secretory granule membrane	2	380	0.514304	0.719908
GO:0042734	presynaptic membrane	1	159	0.514455	0.719908
GO:0045121	membrane raft	2	382	0.517117	0.719908
GO:0098857	membrane microdomain	2	382	0.517117	0.719908
GO:0032588	trans-Golgi network membrane	1	165	0.527563	0.727686
GO:0005875	microtubule associated complex	1	170	0.538218	0.727686
GO:0005766	primary lysosome	1	172	0.542413	0.727686
GO:0042582	azurophil granule	1	172	0.542413	0.727686
GO:0043204	perikaryon	1	172	0.542413	0.727686
GO:0030665	clathrin-coated vesicle membrane	1	174	0.54657	0.727686
GO:0016324	apical plasma membrane	2	406	0.550035	0.727686
GO:1902495	transmembrane transporter complex	2	406	0.550035	0.727686
GO:0072686	mitotic spindle	1	179	0.556801	0.730445
GO:0009898	cytoplasmic side of plasma membrane	1	184	0.566803	0.730445
GO:1990351	transporter complex	2	421	0.569808	0.730445
GO:0000781	chromosome, telomeric region	1	186	0.570741	0.730445
GO:0030134	COPII-coated ER to Golgi transport vesicle	1	187	0.572696	0.730445
GO:0030426	growth cone	1	187	0.572696	0.730445
GO:0030427	site of polarized growth	1	193	0.584247	0.740741
GO:0045335	phagocytic vesicle	1	197	0.591774	0.745846
GO:0030496	midbody	1	203	0.602814	0.752551
GO:0031252	cell leading edge	2	451	0.607472	0.752551
GO:0005775	vacuolar lumen	1	207	0.610009	0.752551
GO:0030139	endocytic vesicle	2	464	0.623011	0.752551
GO:0005741	mitochondrial outer membrane	1	215	0.624014	0.752551
GO:0042581	specific granule	1	215	0.624014	0.752551
GO:0070820	tertiary granule	1	215	0.624014	0.752551
GO:0005874	microtubule	2	466	0.625359	0.752551
GO:0034703	cation channel complex	1	222	0.635859	0.760888
GO:0032838	plasma membrane bounded cell projection cytoplasm	1	235	0.656886	0.781657
GO:0031968	organelle outer membrane	1	241	0.666181	0.787539
GO:0019867	outer membrane	1	243	0.669223	0.787539
GO:0098858	actin-based cell projection	1	249	0.678187	0.791077
GO:0000228	nuclear chromosome	1	250	0.679657	0.791077
GO:0000793	condensed chromosome	1	253	0.684029	0.791838
GO:0016323	basolateral plasma membrane	1	256	0.688341	0.792523
GO:0031901	early endosome membrane	1	266	0.702299	0.804246
GO:0036464	cytoplasmic ribonucleoprotein granule	1	274	0.713019	0.812155
GO:0099568	cytoplasmic region	1	280	0.720807	0.815211
GO:0009925	basal plasma membrane	1	282	0.723356	0.815211
GO:0035770	ribonucleoprotein granule	1	294	0.738175	0.826363
GO:0045178	basal part of cell	1	301	0.746453	0.826363
GO:0098798	mitochondrial protein-containing complex	1	302	0.747614	0.826363
GO:0045211	postsynaptic membrane	1	303	0.74877	0.826363
GO:0150034	distal axon	1	308	0.754472	0.827786
GO:0030666	endocytic vesicle membrane	1	311	0.757832	0.827786
GO:0005938	cell cortex	1	322	0.769765	0.832592
GO:0005770	late endosome	1	326	0.773959	0.832592
GO:0031965	nuclear membrane	1	326	0.773959	0.832592
GO:0005802	trans-Golgi network	1	330	0.778077	0.832816
GO:0014069	postsynaptic density	1	359	0.805791	0.853207
GO:0032279	asymmetric synapse	1	364	0.81021	0.853207
GO:0034774	secretory granule lumen	1	375	0.819585	0.853207
GO:0060205	cytoplasmic vesicle lumen	1	378	0.822061	0.853207
GO:0031983	vesicle lumen	1	380	0.823693	0.853207
GO:0031253	cell projection membrane	1	381	0.824503	0.853207
GO:0098687	chromosomal region	1	386	0.828501	0.853207
GO:0099572	postsynaptic specialization	1	387	0.829289	0.853207
GO:0098984	neuron to neuron synapse	1	392	0.833179	0.853207
GO:0005819	spindle	1	422	0.85474	0.871099
GO:0005925	focal adhesion	1	479	0.888387	0.895393
GO:0098791	Golgi apparatus subcompartment	1	481	0.889416	0.895393
GO:0030055	cell-substrate junction	1	486	0.891946	0.895393
GO:0016607	nuclear speck	1	493	0.895393	0.895393
GO:0042562	hormone binding	4	94	0.000824301	0.123512
GO:0016176	superoxide-generating NADPH oxidase activator activity	2	11	0.00104918	0.123512
GO:0031267	small GTPase binding	6	283	0.00166142	0.123512
GO:0005544	calcium-dependent phospholipid binding	3	56	0.00199214	0.123512
GO:0051020	GTPase binding	6	316	0.0028824	0.142967
GO:0005543	phospholipid binding	7	483	0.00577937	0.198186
GO:0070577	lysine-acetylated histone binding	2	27	0.00639311	0.198186
GO:0140033	acetylation-dependent protein binding	2	27	0.00639311	0.198186
GO:1990381	ubiquitin-specific protease binding	2	29	0.00735239	0.202599
GO:0008175	tRNA methyltransferase activity	2	33	0.00945226	0.224007
GO:0140030	modification-dependent protein binding	4	188	0.0099358	0.224007
GO:0008047	enzyme activator activity	3	115	0.0147048	0.303899
GO:0015026	coreceptor activity	2	52	0.0224794	0.348638
GO:0017124	SH3 domain binding	3	144	0.0264857	0.348638
GO:0099106	ion channel regulator activity	3	145	0.0269603	0.348638
GO:0017046	peptide hormone binding	2	59	0.0284324	0.348638
GO:0042288	MHC class I protein binding	2	59	0.0284324	0.348638
GO:0016247	channel regulator activity	3	151	0.0299033	0.348638
GO:0042393	histone binding	4	265	0.0306573	0.348638
GO:0008528	G protein-coupled peptide receptor activity	3	157	0.0330094	0.348638
GO:0140677	molecular function activator activity	3	161	0.0351703	0.348638
GO:0008173	RNA methyltransferase activity	2	67	0.0359137	0.348638
GO:0001653	peptide receptor activity	3	163	0.0362776	0.348638
GO:0016175	superoxide-generating NAD(P)H oxidase activity	1	10	0.0436207	0.348638
GO:0051864	histone H3-methyl-lysine-36 demethylase activity	1	10	0.0436207	0.348638
GO:0071936	coreceptor activity involved in Wnt signaling pathway	1	10	0.0436207	0.348638
GO:0003725	double-stranded RNA binding	2	76	0.0451255	0.348638
GO:0031491	nucleosome binding	2	76	0.0451255	0.348638
GO:0070567	cytidylyltransferase activity	1	11	0.0478779	0.348638
GO:0002039	p53 binding	2	79	0.0483702	0.348638
GO:0005221	intracellular cyclic nucleotide activated cation channel activity	1	12	0.0521163	0.348638
GO:0043855	cyclic nucleotide-gated ion channel activity	1	12	0.0521163	0.348638
GO:0005095	GTPase inhibitor activity	1	13	0.0563361	0.348638
GO:0008353	RNA polymerase II CTD heptapeptide repeat kinase activity	1	13	0.0563361	0.348638
GO:0016423	tRNA (guanine) methyltransferase activity	1	13	0.0563361	0.348638
GO:0032454	histone H3-methyl-lysine-9 demethylase activity	1	13	0.0563361	0.348638
GO:0042301	phosphate ion binding	1	13	0.0563361	0.348638
GO:1902282	voltage-gated potassium channel activity involved in ventricular cardiac muscle cell action potential repolarization	1	13	0.0563361	0.348638
GO:0005344	oxygen carrier activity	1	14	0.0605372	0.348638
GO:0010851	cyclase regulator activity	1	14	0.0605372	0.348638
GO:0033130	acetylcholine receptor binding	1	14	0.0605372	0.348638
GO:0043023	ribosomal large subunit binding	1	14	0.0605372	0.348638
GO:0070679	inositol 1,4,5 trisphosphate binding	1	14	0.0605372	0.348638
GO:0005249	voltage-gated potassium channel activity	2	93	0.0645591	0.348638
GO:0015923	mannosidase activity	1	15	0.0647199	0.348638
GO:0050664	oxidoreductase activity, acting on NAD(P)H, oxygen as acceptor	1	15	0.0647199	0.348638
GO:0005516	calmodulin binding	3	211	0.0680404	0.348638
GO:0042813	Wnt-activated receptor activity	1	16	0.0688841	0.348638
GO:0086008	voltage-gated potassium channel activity involved in cardiac muscle cell action potential repolarization	1	16	0.0688841	0.348638
GO:0005092	GDP-dissociation inhibitor activity	1	17	0.07303	0.355126
GO:0005149	interleukin-1 receptor binding	1	17	0.07303	0.355126
GO:0008301	DNA binding, bending	1	18	0.0771577	0.367983
GO:0008569	minus-end-directed microtubule motor activity	1	19	0.0812671	0.369763
GO:0030627	pre-mRNA 5'-splice site binding	1	20	0.0853585	0.369763
GO:1902936	phosphatidylinositol bisphosphate binding	2	112	0.0889336	0.369763
GO:0016780	phosphotransferase activity, for other substituted phosphate groups	1	21	0.0894318	0.369763
GO:0016500	protein-hormone receptor activity	1	22	0.0934872	0.369763
GO:0008143	poly(A) binding	1	23	0.0975248	0.369763
GO:0043495	protein-membrane adaptor activity	1	23	0.0975248	0.369763
GO:0005248	voltage-gated sodium channel activity	1	24	0.101544	0.369763
GO:0005537	mannose binding	1	24	0.101544	0.369763
GO:0017075	syntaxin-1 binding	1	24	0.101544	0.369763
GO:0030552	cAMP binding	1	25	0.105547	0.369763
GO:0005267	potassium channel activity	2	125	0.106931	0.369763
GO:0008266	poly(U) RNA binding	1	26	0.109531	0.369763
GO:0070034	telomerase RNA binding	1	26	0.109531	0.369763
GO:0055106	ubiquitin-protein transferase regulator activity	1	27	0.113498	0.369763
GO:0003953	NAD+ nucleosidase activity	1	28	0.117447	0.369763
GO:0070530	K63-linked polyubiquitin modification-dependent protein binding	1	28	0.117447	0.369763
GO:0080025	phosphatidylinositol-3,5-bisphosphate binding	1	28	0.117447	0.369763
GO:0008187	poly-pyrimidine tract binding	1	29	0.121379	0.369763
GO:0032452	histone demethylase activity	1	29	0.121379	0.369763
GO:0043325	phosphatidylinositol-3,4-bisphosphate binding	1	29	0.121379	0.369763
GO:0048027	mRNA 5'-UTR binding	1	29	0.121379	0.369763
GO:0070628	proteasome binding	1	29	0.121379	0.369763
GO:0070717	poly-purine tract binding	1	29	0.121379	0.369763
GO:0140457	protein demethylase activity	1	29	0.121379	0.369763
GO:0044325	transmembrane transporter binding	2	136	0.122849	0.369763
GO:0051959	dynein light intermediate chain binding	1	30	0.125294	0.369763
GO:0004714	transmembrane receptor protein tyrosine kinase activity	2	138	0.125803	0.369763
GO:0035091	phosphatidylinositol binding	3	277	0.126078	0.369763
GO:0140678	molecular function inhibitor activity	2	140	0.128775	0.369763
GO:0005217	intracellular ligand-gated ion channel activity	1	31	0.129191	0.369763
GO:0017147	Wnt-protein binding	1	31	0.129191	0.369763
GO:0031210	phosphatidylcholine binding	1	31	0.129191	0.369763
GO:1990756	ubiquitin ligase-substrate adaptor activity	1	31	0.129191	0.369763
GO:0030515	snoRNA binding	1	32	0.133071	0.369763
GO:0008200	ion channel inhibitor activity	1	33	0.136934	0.369763
GO:0016248	channel inhibitor activity	1	34	0.14078	0.369763
GO:0043548	phosphatidylinositol 3-kinase binding	1	34	0.14078	0.369763
GO:0022843	voltage-gated cation channel activity	2	148	0.14082	0.369763
GO:0004713	protein tyrosine kinase activity	2	150	0.143869	0.369763
GO:0005251	delayed rectifier potassium channel activity	1	35	0.14461	0.369763
GO:0001530	lipopolysaccharide binding	1	36	0.148422	0.369763
GO:0005484	SNAP receptor activity	1	36	0.148422	0.369763
GO:0015020	glucuronosyltransferase activity	1	36	0.148422	0.369763
GO:0045505	dynein intermediate chain binding	1	36	0.148422	0.369763
GO:0016798	hydrolase activity, acting on glycosyl bonds	2	154	0.150009	0.369763
GO:0042287	MHC protein binding	2	154	0.150009	0.369763
GO:0140101	catalytic activity, acting on a tRNA	2	155	0.151552	0.369763
GO:0019199	transmembrane receptor protein kinase activity	2	157	0.154648	0.369763
GO:0003841	1-acylglycerol-3-phosphate O-acyltransferase activity	1	38	0.155996	0.369763
GO:0032451	demethylase activity	1	39	0.159758	0.369763
GO:0050997	quaternary ammonium group binding	1	39	0.159758	0.369763
GO:0061650	ubiquitin-like protein conjugating enzyme activity	1	39	0.159758	0.369763
GO:0030674	protein-macromolecule adaptor activity	3	312	0.162178	0.369763
GO:0003925	G protein activity	1	40	0.163503	0.369763
GO:0042171	lysophosphatidic acid acyltransferase activity	1	40	0.163503	0.369763
GO:0071617	lysophospholipid acyltransferase activity	1	40	0.163503	0.369763
GO:0015079	potassium ion transmembrane transporter activity	2	163	0.164008	0.369763
GO:0008757	S-adenosylmethionine-dependent methyltransferase activity	2	165	0.16715	0.3703
GO:0030551	cyclic nucleotide binding	1	41	0.167232	0.3703
GO:0002020	protease binding	2	171	0.17664	0.384553
GO:0001784	phosphotyrosine residue binding	1	44	0.178321	0.384553
GO:0005246	calcium channel regulator activity	1	44	0.178321	0.384553
GO:0016504	peptidase activator activity	1	47	0.189263	0.388893
GO:0030020	extracellular matrix structural constituent conferring tensile strength	1	47	0.189263	0.388893
GO:0051787	misfolded protein binding	1	47	0.189263	0.388893
GO:0043021	ribonucleoprotein complex binding	2	179	0.189422	0.388893
GO:1901981	phosphatidylinositol phosphate binding	2	180	0.191029	0.388893
GO:0004715	non-membrane spanning protein tyrosine kinase activity	1	48	0.192878	0.388893
GO:0005272	sodium channel activity	1	48	0.192878	0.388893
GO:0043539	protein serine/threonine kinase activator activity	1	48	0.192878	0.388893
GO:0016411	acylglycerol O-acyltransferase activity	1	49	0.196478	0.392956
GO:0000993	RNA polymerase II complex binding	1	50	0.200061	0.393771
GO:0016799	hydrolase activity, hydrolyzing N-glycosyl compounds	1	50	0.200061	0.393771
GO:0003924	GTPase activity	3	357	0.212452	0.412795
GO:0016706	2-oxoglutarate-dependent dioxygenase activity	1	54	0.214238	0.412795
GO:0004601	peroxidase activity	1	55	0.217743	0.412795
GO:0005201	extracellular matrix structural constituent	2	198	0.220231	0.412795
GO:0004879	nuclear receptor activity	1	57	0.224707	0.412795
GO:0015459	potassium channel regulator activity	1	57	0.224707	0.412795
GO:0043175	RNA polymerase core enzyme binding	1	57	0.224707	0.412795
GO:0045309	protein phosphorylated amino acid binding	1	57	0.224707	0.412795
GO:0098531	ligand-activated transcription factor activity	1	57	0.224707	0.412795
GO:0005080	protein kinase C binding	1	58	0.228166	0.414092
GO:0022836	gated channel activity	3	371	0.228752	0.414092
GO:0016684	oxidoreductase activity, acting on peroxide as acceptor	1	60	0.235038	0.422346
GO:0036002	pre-mRNA binding	1	61	0.238451	0.422346
GO:0003730	mRNA 3'-UTR binding	2	210	0.239909	0.422346
GO:0004864	protein phosphatase inhibitor activity	1	62	0.24185	0.422346
GO:0005244	voltage-gated ion channel activity	2	213	0.244845	0.422346
GO:0022832	voltage-gated channel activity	2	213	0.244845	0.422346
GO:0001786	phosphatidylserine binding	1	63	0.245233	0.422346
GO:0031593	polyubiquitin modification-dependent protein binding	1	64	0.248601	0.424736
GO:0060090	molecular adaptor activity	3	389	0.250046	0.424736
GO:0019212	phosphatase inhibitor activity	1	65	0.251955	0.425067
GO:0008168	methyltransferase activity	2	224	0.262973	0.440657
GO:0005525	GTP binding	3	402	0.265613	0.441029
GO:0001098	basal transcription machinery binding	1	73	0.278255	0.441029
GO:0001099	basal RNA polymerase II transcription machinery binding	1	73	0.278255	0.441029
GO:0008374	O-acyltransferase activity	1	74	0.281478	0.441029
GO:0048029	monosaccharide binding	1	74	0.281478	0.441029
GO:0070063	RNA polymerase binding	1	74	0.281478	0.441029
GO:0003777	microtubule motor activity	1	75	0.284686	0.441029
GO:0016811	hydrolase activity, acting on carbon-nitrogen (but not peptide) bonds, in linear amides	1	75	0.284686	0.441029
GO:0030276	clathrin binding	1	75	0.284686	0.441029
GO:0016741	transferase activity, transferring one-carbon groups	2	238	0.286058	0.441029
GO:0004857	enzyme inhibitor activity	1	76	0.28788	0.441029
GO:0019003	GDP binding	1	76	0.28788	0.441029
GO:0140104	molecular carrier activity	1	76	0.28788	0.441029
GO:0035064	methylated histone binding	1	77	0.29106	0.441029
GO:0140034	methylation-dependent protein binding	1	77	0.29106	0.441029
GO:0019001	guanyl nucleotide binding	3	425	0.293426	0.441029
GO:0032561	guanyl ribonucleotide binding	3	425	0.293426	0.441029
GO:0019210	kinase inhibitor activity	1	83	0.309848	0.462842
GO:0019905	syntaxin binding	1	84	0.312931	0.462842
GO:0005254	chloride channel activity	1	85	0.316	0.462842
GO:0005546	phosphatidylinositol-4,5-bisphosphate binding	1	85	0.316	0.462842
GO:0019207	kinase regulator activity	2	257	0.317271	0.462842
GO:0061134	peptidase regulator activity	2	259	0.320542	0.46442
GO:0048306	calcium-dependent protein binding	1	87	0.322098	0.46442
GO:0140098	catalytic activity, acting on RNA	3	452	0.326323	0.467793
GO:0051219	phosphoprotein binding	1	90	0.331144	0.471976
GO:0003727	single-stranded RNA binding	1	91	0.334133	0.472918
GO:0043178	alcohol binding	1	92	0.337109	0.472918
GO:0001618	virus receptor activity	1	93	0.340071	0.472918
GO:0140272	exogenous protein binding	1	94	0.343021	0.472918
GO:0005216	ion channel activity	3	466	0.343405	0.472918
GO:0051213	dioxygenase activity	1	95	0.345957	0.472918
GO:0051117	ATPase binding	1	96	0.348881	0.472918
GO:0072341	modified amino acid binding	1	96	0.348881	0.472918
GO:0001228	DNA-binding transcription activator activity, RNA polymerase II-specific	3	472	0.35072	0.472918
GO:0003724	RNA helicase activity	1	98	0.354689	0.472918
GO:0005253	anion channel activity	1	98	0.354689	0.472918
GO:0043130	ubiquitin binding	1	98	0.354689	0.472918
GO:0001216	DNA-binding transcription activator activity	3	478	0.358027	0.472965
GO:0008186	ATP-dependent activity, acting on RNA	1	100	0.360445	0.472965
GO:0016209	antioxidant activity	1	100	0.360445	0.472965
GO:0008017	microtubule binding	2	285	0.362669	0.473378
GO:0001540	amyloid-beta binding	1	102	0.366151	0.475422
GO:0004553	hydrolase activity, hydrolyzing O-glycosyl compounds	1	104	0.371807	0.480251
GO:0016651	oxidoreductase activity, acting on NAD(P)H	1	105	0.374616	0.481372
GO:0019888	protein phosphatase regulator activity	1	108	0.382969	0.4851
GO:0030295	protein kinase activator activity	1	108	0.382969	0.4851
GO:0003713	transcription coactivator activity	2	298	0.383386	0.4851
GO:0019209	kinase activator activity	1	114	0.399345	0.502729
GO:0099094	ligand-gated cation channel activity	1	118	0.410023	0.513564
GO:0000149	SNARE binding	1	120	0.415291	0.514961
GO:0032182	ubiquitin-like protein binding	1	120	0.415291	0.514961
GO:0003774	cytoskeletal motor activity	1	122	0.420513	0.516273
GO:0051087	chaperone binding	1	122	0.420513	0.516273
GO:0019208	phosphatase regulator activity	1	126	0.430818	0.52374
GO:0023023	MHC protein complex binding	1	126	0.430818	0.52374
GO:0046982	protein heterodimerization activity	2	337	0.443701	0.53677
GO:0005261	cation channel activity	2	347	0.458654	0.552166
GO:0016779	nucleotidyltransferase activity	1	139	0.463075	0.554795
GO:0016810	hydrolase activity, acting on carbon-nitrogen (but not peptide) bonds	1	140	0.46548	0.554996
GO:0009055	electron transfer activity	1	141	0.467875	0.555181
GO:0045296	cadherin binding	2	356	0.471916	0.557311
GO:0070851	growth factor receptor binding	1	145	0.477346	0.561052
GO:0015276	ligand-gated ion channel activity	1	149	0.486652	0.566618
GO:0022834	ligand-gated channel activity	1	149	0.486652	0.566618
GO:0005178	integrin binding	1	156	0.502543	0.582386
GO:0008194	UDP-glycosyltransferase activity	1	158	0.506993	0.584641
GO:0015081	sodium ion transmembrane transporter activity	1	159	0.509203	0.584641
GO:0015631	tubulin binding	2	393	0.524359	0.599267
GO:0015103	inorganic anion transmembrane transporter activity	1	168	0.528661	0.60106
GO:0052689	carboxylic ester hydrolase activity	1	169	0.530775	0.60106
GO:0004386	helicase activity	1	178	0.549386	0.619308
GO:0016705	oxidoreductase activity, acting on paired donors, with incorporation or reduction of molecular oxygen	1	180	0.553422	0.621034
GO:0008201	heparin binding	1	190	0.573069	0.640185
GO:0003735	structural constituent of ribosome	1	193	0.578795	0.643682
GO:0004252	serine-type endopeptidase activity	1	200	0.591862	0.654384
GO:0008022	protein C-terminus binding	1	201	0.593695	0.654384
GO:0042277	peptide binding	2	456	0.605405	0.664223
GO:0046873	metal ion transmembrane transporter activity	2	460	0.610188	0.664223
GO:0016758	hexosyltransferase activity	1	212	0.613335	0.664223
GO:0030414	peptidase inhibitor activity	1	212	0.613335	0.664223
GO:0008236	serine-type peptidase activity	1	218	0.623649	0.672456
GO:0017171	serine hydrolase activity	1	222	0.630373	0.676764
GO:0019887	protein kinase regulator activity	1	225	0.635338	0.679154
GO:0019902	phosphatase binding	1	230	0.643467	0.684891
GO:0005085	guanyl-nucleotide exchange factor activity	1	244	0.665286	0.705089
GO:0016747	acyltransferase activity, transferring groups other than amino-acyl groups	1	252	0.677155	0.714615
GO:0005539	glycosaminoglycan binding	1	254	0.680057	0.714636
GO:0016746	acyltransferase activity	1	282	0.718073	0.751402
GO:1901681	sulfur compound binding	1	289	0.726857	0.757397
GO:0016757	glycosyltransferase activity	1	292	0.730538	0.758048
GO:0030246	carbohydrate binding	1	302	0.742457	0.767205
GO:0016887	ATP hydrolysis activity	1	309	0.750488	0.772287
GO:0005126	cytokine receptor binding	1	324	0.766874	0.785888
GO:0008509	anion transmembrane transporter activity	1	347	0.789954	0.805789
GO:0031625	ubiquitin protein ligase binding	1	350	0.792793	0.805789
GO:0044389	ubiquitin-like protein ligase binding	1	368	0.809045	0.818952
GO:0140297	DNA-binding transcription factor binding	1	414	0.845072	0.851943
GO:0004674	protein serine/threonine kinase activity	1	426	0.853307	0.856762
GO:0004175	endopeptidase activity	1	492	0.891435	0.891435

## Sheet: GO_BP_Inter
GO_ID	Term	Gene_Count	Background_Count	pvalue	padj
GO:0043373	CD4-positive, alpha-beta T cell lineage commitment	3	21	0.000162931	0.135235
GO:0002363	alpha-beta T cell lineage commitment	3	23	0.000215343	0.135235
GO:0043369	CD4-positive or CD8-positive, alpha-beta T cell lineage commitment	3	23	0.000215343	0.135235
GO:1901617	organic hydroxy compound biosynthetic process	7	255	0.000345711	0.153523
GO:0002360	T cell lineage commitment	3	29	0.000434479	0.153523
GO:0035567	non-canonical Wnt signaling pathway	4	74	0.000570334	0.153523
GO:0050810	regulation of steroid biosynthetic process	4	77	0.000662939	0.153523
GO:0042446	hormone biosynthetic process	4	79	0.000730296	0.153523
GO:0042180	cellular ketone metabolic process	6	218	0.000912086	0.153523
GO:0061053	somite development	4	86	0.00100425	0.153523
GO:0043368	positive T cell selection	3	39	0.00104699	0.153523
GO:0031943	regulation of glucocorticoid metabolic process	2	10	0.00114083	0.153523
GO:0034651	cortisol biosynthetic process	2	10	0.00114083	0.153523
GO:1902645	tertiary alcohol biosynthetic process	2	10	0.00114083	0.153523
GO:0090030	regulation of steroid hormone biosynthetic process	2	11	0.00138968	0.174544
GO:0034650	cortisol metabolic process	2	12	0.00166204	0.195706
GO:0034309	primary alcohol biosynthetic process	2	13	0.00195767	0.216956
GO:1902930	regulation of alcohol biosynthetic process	3	50	0.0021556	0.223013
GO:0072540	T-helper 17 cell lineage commitment	2	14	0.00227632	0.223013
GO:0045058	T cell selection	3	52	0.0024126	0.223013
GO:0019218	regulation of steroid metabolic process	4	110	0.00248581	0.223013
GO:0090110	COPII-coated vesicle cargo loading	2	15	0.00261775	0.224175
GO:0006089	lactate metabolic process	2	16	0.00298173	0.234066
GO:0042182	ketone catabolic process	2	16	0.00298173	0.234066
GO:0010566	regulation of ketone biosynthetic process	2	17	0.00336802	0.234174
GO:0090596	sensory organ morphogenesis	6	284	0.00345706	0.234174
GO:0035315	hair cell differentiation	3	59	0.00345813	0.234174
GO:0006694	steroid biosynthetic process	5	197	0.00348029	0.234174
GO:0002295	T-helper cell lineage commitment	2	18	0.00377639	0.23659
GO:0048839	inner ear development	5	201	0.00379088	0.23659
GO:0045165	cell fate commitment	6	291	0.00389294	0.23659
GO:0060716	labyrinthine layer blood vessel development	2	19	0.0042066	0.247664
GO:0035270	endocrine system development	4	133	0.00490439	0.264985
GO:0060113	inner ear receptor cell differentiation	3	67	0.0049474	0.264985
GO:0006704	glucocorticoid biosynthetic process	2	21	0.00513163	0.264985
GO:0046885	regulation of hormone biosynthetic process	2	21	0.00513163	0.264985
GO:0010565	regulation of cellular ketone metabolic process	4	136	0.00530531	0.264985
GO:0006590	thyroid hormone generation	2	22	0.005626	0.264985
GO:0010988	regulation of low-density lipoprotein particle clearance	2	22	0.005626	0.264985
GO:1902644	tertiary alcohol metabolic process	2	22	0.005626	0.264985
GO:0032740	positive regulation of interleukin-17 production	2	23	0.0061413	0.2822
GO:0120255	olefinic compound biosynthetic process	2	24	0.00667731	0.293549
GO:0043583	ear development	5	233	0.0070289	0.293549
GO:0030325	adrenal gland development	2	25	0.00723381	0.293549
GO:0060563	neuroepithelial cell differentiation	2	25	0.00723381	0.293549
GO:1902932	positive regulation of alcohol biosynthetic process	2	25	0.00723381	0.293549
GO:0062013	positive regulation of small molecule metabolic process	4	150	0.00746688	0.293549
GO:0043011	myeloid dendritic cell differentiation	2	26	0.00781058	0.293549
GO:0042490	mechanoreceptor differentiation	3	79	0.00781341	0.293549
GO:0010893	positive regulation of steroid biosynthetic process	2	27	0.00840739	0.293549
GO:0010894	negative regulation of steroid biosynthetic process	2	27	0.00840739	0.293549
GO:0060219	camera-type eye photoreceptor cell differentiation	2	27	0.00840739	0.293549
GO:0008543	fibroblast growth factor receptor signaling pathway	3	82	0.00865408	0.293549
GO:0009791	post-embryonic development	3	82	0.00865408	0.293549
GO:0106106	cold-induced thermogenesis	4	157	0.00873733	0.293549
GO:0120161	regulation of cold-induced thermogenesis	4	157	0.00873733	0.293549
GO:0045834	positive regulation of lipid metabolic process	4	158	0.00892963	0.293549
GO:0098657	import into cell	5	248	0.00906738	0.293549
GO:0042445	hormone metabolic process	5	251	0.00951928	0.293549
GO:0008211	glucocorticoid metabolic process	2	29	0.0096603	0.293549
GO:0042403	thyroid hormone metabolic process	2	29	0.0096603	0.293549
GO:0072539	T-helper 17 cell differentiation	2	29	0.0096603	0.293549
GO:0045939	negative regulation of steroid metabolic process	2	30	0.010316	0.303676
GO:0090114	COPII-coated vesicle budding	2	30	0.010316	0.303676
GO:0006919	activation of cysteine-type endopeptidase activity involved in apoptotic process	3	89	0.0108155	0.308734
GO:0046889	positive regulation of lipid biosynthetic process	3	89	0.0108155	0.308734
GO:0060674	placenta blood vessel development	2	31	0.0109908	0.309056
GO:0035459	vesicle cargo loading	2	32	0.0116847	0.319046
GO:1990845	adaptive thermogenesis	4	171	0.0116848	0.319046
GO:0043367	CD4-positive, alpha-beta T cell differentiation	3	95	0.0128951	0.343528
GO:0010984	regulation of lipoprotein particle clearance	2	34	0.0131285	0.343528
GO:0035909	aorta morphogenesis	2	34	0.0131285	0.343528
GO:0001773	myeloid dendritic cell activation	2	35	0.013878	0.34409
GO:0032350	regulation of hormone metabolic process	2	35	0.013878	0.34409
GO:0034383	low-density lipoprotein particle clearance	2	35	0.013878	0.34409
GO:0046890	regulation of lipid biosynthetic process	4	180	0.0138805	0.34409
GO:0031128	developmental induction	2	36	0.0146457	0.352731
GO:0090181	regulation of cholesterol metabolic process	2	36	0.0146457	0.352731
GO:0035282	segmentation	3	100	0.0147907	0.352731
GO:0018149	peptide cross-linking	2	37	0.0154313	0.363408
GO:0098739	import across plasma membrane	4	187	0.0157582	0.366523
GO:0045940	positive regulation of steroid metabolic process	2	38	0.0162348	0.373003
GO:0042472	inner ear morphogenesis	3	105	0.0168359	0.378035
GO:0006699	bile acid biosynthetic process	2	39	0.0170557	0.378035
GO:1901186	positive regulation of ERBB signaling pathway	2	39	0.0170557	0.378035
GO:0001659	temperature homeostasis	4	195	0.0180915	0.39249
GO:0015698	inorganic anion transport	4	196	0.0183974	0.39249
GO:0030217	T cell differentiation	5	297	0.0185018	0.39249
GO:0120162	positive regulation of cold-induced thermogenesis	3	109	0.0185805	0.39249
GO:0072538	T-helper 17 type immune response	2	41	0.0187495	0.39249
GO:0042181	ketone biosynthetic process	2	43	0.0205112	0.419439
GO:0042491	inner ear auditory receptor cell differentiation	2	43	0.0205112	0.419439
GO:0030098	lymphocyte differentiation	6	418	0.020721	0.419439
GO:0044344	cellular response to fibroblast growth factor stimulus	3	115	0.0213789	0.419439
GO:0098659	inorganic cation import across plasma membrane	3	116	0.0218665	0.419439
GO:0099587	inorganic ion import across plasma membrane	3	116	0.0218665	0.419439
GO:0008631	intrinsic apoptotic signaling pathway in response to oxidative stress	2	45	0.0223392	0.419439
GO:0060711	labyrinthine layer development	2	45	0.0223392	0.419439
GO:0042303	molting cycle	3	117	0.0223602	0.419439
GO:0042633	hair cycle	3	117	0.0223602	0.419439
GO:0060070	canonical Wnt signaling pathway	5	315	0.0231648	0.419439
GO:0021983	pituitary gland development	2	46	0.0232776	0.419439
GO:0032620	interleukin-17 production	2	46	0.0232776	0.419439
GO:0032660	regulation of interleukin-17 production	2	46	0.0232776	0.419439
GO:0006575	cellular modified amino acid metabolic process	4	211	0.0233764	0.419439
GO:0018958	phenol-containing compound metabolic process	3	120	0.0238777	0.424393
GO:0006821	chloride transport	3	121	0.0243957	0.429546
GO:0071774	response to fibroblast growth factor	3	122	0.0249197	0.434711
GO:0042471	ear morphogenesis	3	124	0.025986	0.449152
GO:0046632	alpha-beta T cell differentiation	3	128	0.0281911	0.467951
GO:0038084	vascular endothelial growth factor signaling pathway	2	51	0.0282061	0.467951
GO:0008206	bile acid metabolic process	2	52	0.0292378	0.467951
GO:0051056	regulation of small GTPase mediated signal transduction	5	342	0.0314872	0.467951
GO:0072330	monocarboxylic acid biosynthetic process	4	233	0.0320359	0.467951
GO:0035710	CD4-positive, alpha-beta T cell activation	3	135	0.0322824	0.467951
GO:0048568	embryonic organ development	6	467	0.0331861	0.467951
GO:0002067	glandular epithelial cell differentiation	2	56	0.0335123	0.467951
GO:0043507	positive regulation of JUN kinase activity	2	56	0.0335123	0.467951
GO:2000027	regulation of animal organ morphogenesis	3	138	0.0341259	0.467951
GO:0001754	eye photoreceptor cell differentiation	2	57	0.0346169	0.467951
GO:0070839	metal ion export	2	57	0.0346169	0.467951
GO:0062012	regulation of small molecule metabolic process	5	351	0.0346295	0.467951
GO:0048593	camera-type eye morphogenesis	3	139	0.0347523	0.467951
GO:0035904	aorta development	2	58	0.0357356	0.467951
GO:0090175	regulation of establishment of planar polarity	2	58	0.0357356	0.467951
GO:0008202	steroid metabolic process	5	355	0.0360864	0.467951
GO:0019216	regulation of lipid metabolic process	5	355	0.0360864	0.467951
GO:0071825	protein-lipid complex subunit organization	2	59	0.0368681	0.467951
GO:0046165	alcohol biosynthetic process	3	144	0.0379736	0.467951
GO:0034381	plasma lipoprotein particle clearance	2	60	0.0380143	0.467951
GO:0051055	negative regulation of lipid biosynthetic process	2	60	0.0380143	0.467951
GO:0007596	blood coagulation	4	247	0.0384073	0.467951
GO:0048732	gland development	6	486	0.0391023	0.467951
GO:0002931	response to ischemia	2	61	0.0391742	0.467951
GO:0042743	hydrogen peroxide metabolic process	2	62	0.0403473	0.467951
GO:0050817	coagulation	4	252	0.0408468	0.467951
GO:0007599	hemostasis	4	253	0.0413451	0.467951
GO:1903131	mononuclear cell differentiation	6	494	0.0417826	0.467951
GO:0043280	positive regulation of cysteine-type endopeptidase activity involved in apoptotic process	3	151	0.042731	0.467951
GO:0006900	vesicle budding from membrane	2	64	0.0427332	0.467951
GO:0031638	zymogen activation	2	65	0.0439455	0.467951
GO:0001756	somitogenesis	2	66	0.0451706	0.467951
GO:0007189	adenylate cyclase-activating G protein-coupled receptor signaling pathway	3	155	0.0455776	0.467951
GO:1902476	chloride transmembrane transport	2	68	0.0476583	0.467951
GO:0006081	cellular aldehyde metabolic process	2	69	0.0489206	0.467951
GO:0007160	cell-matrix adhesion	4	268	0.0492342	0.467951
GO:0006617	SRP-dependent cotranslational protein targeting to membrane, signal sequence recognition	1	10	0.0501135	0.467951
GO:0032342	aldosterone biosynthetic process	1	10	0.0501135	0.467951
GO:0033080	immature T cell proliferation in thymus	1	10	0.0501135	0.467951
GO:0035907	dorsal aorta development	1	10	0.0501135	0.467951
GO:0038007	netrin-activated signaling pathway	1	10	0.0501135	0.467951
GO:0042048	olfactory behavior	1	10	0.0501135	0.467951
GO:0046548	retinal rod cell development	1	10	0.0501135	0.467951
GO:0051933	amino acid neurotransmitter reuptake	1	10	0.0501135	0.467951
GO:0060923	cardiac muscle cell fate commitment	1	10	0.0501135	0.467951
GO:0071073	positive regulation of phospholipid biosynthetic process	1	10	0.0501135	0.467951
GO:1901213	regulation of transcription from RNA polymerase II promoter involved in heart development	1	10	0.0501135	0.467951
GO:1901978	positive regulation of cell cycle checkpoint	1	10	0.0501135	0.467951
GO:1903867	extraembryonic membrane development	1	10	0.0501135	0.467951
GO:1990535	neuron projection maintenance	1	10	0.0501135	0.467951
GO:2000018	regulation of male gonad development	1	10	0.0501135	0.467951
GO:2001223	negative regulation of neuron migration	1	10	0.0501135	0.467951
GO:0060042	retina morphogenesis in camera-type eye	2	70	0.050195	0.467951
GO:0043087	regulation of GTPase activity	5	391	0.0509029	0.467951
GO:0035637	multicellular organismal signaling	3	166	0.0538773	0.467951
GO:0036294	cellular response to decreased oxygen levels	3	167	0.0546655	0.467951
GO:0003139	secondary heart field specification	1	11	0.0549859	0.467951
GO:0003157	endocardium development	1	11	0.0549859	0.467951
GO:0006171	cAMP biosynthetic process	1	11	0.0549859	0.467951
GO:0006702	androgen biosynthetic process	1	11	0.0549859	0.467951
GO:0010248	establishment or maintenance of transmembrane electrochemical gradient	1	11	0.0549859	0.467951
GO:0021548	pons development	1	11	0.0549859	0.467951
GO:0032341	aldosterone metabolic process	1	11	0.0549859	0.467951
GO:0032351	negative regulation of hormone metabolic process	1	11	0.0549859	0.467951
GO:0033625	positive regulation of integrin activation	1	11	0.0549859	0.467951
GO:0034756	regulation of iron ion transport	1	11	0.0549859	0.467951
GO:0034969	histone arginine methylation	1	11	0.0549859	0.467951
GO:0061314	Notch signaling involved in heart development	1	11	0.0549859	0.467951
GO:0070341	fat cell proliferation	1	11	0.0549859	0.467951
GO:0070344	regulation of fat cell proliferation	1	11	0.0549859	0.467951
GO:0090178	regulation of establishment of planar polarity involved in neural tube closure	1	11	0.0549859	0.467951
GO:0090309	positive regulation of DNA methylation-dependent heterochromatin assembly	1	11	0.0549859	0.467951
GO:1904321	response to forskolin	1	11	0.0549859	0.467951
GO:1904322	cellular response to forskolin	1	11	0.0549859	0.467951
GO:1905383	protein localization to presynapse	1	11	0.0549859	0.467951
GO:0007018	microtubule-based movement	5	400	0.0550917	0.467951
GO:0001736	establishment of planar polarity	2	74	0.0554105	0.467951
GO:0003151	outflow tract morphogenesis	2	74	0.0554105	0.467951
GO:0007164	establishment of tissue polarity	2	74	0.0554105	0.467951
GO:0046530	photoreceptor cell differentiation	2	74	0.0554105	0.467951
GO:0031589	cell-substrate adhesion	5	402	0.0560491	0.467951
GO:0006898	receptor-mediated endocytosis	4	280	0.0561038	0.467951
GO:0048592	eye morphogenesis	3	170	0.0570635	0.467951
GO:2001056	positive regulation of cysteine-type endopeptidase activity	3	171	0.0578738	0.467951
GO:0048844	artery morphogenesis	2	76	0.0580868	0.467951
GO:0003306	Wnt signaling pathway involved in heart development	1	12	0.0598335	0.467951
GO:0009886	post-embryonic animal morphogenesis	1	12	0.0598335	0.467951
GO:0019627	urea metabolic process	1	12	0.0598335	0.467951
GO:0031453	positive regulation of heterochromatin assembly	1	12	0.0598335	0.467951
GO:0033079	immature T cell proliferation	1	12	0.0598335	0.467951
GO:0034370	triglyceride-rich lipoprotein particle remodeling	1	12	0.0598335	0.467951
GO:0034372	very-low-density lipoprotein particle remodeling	1	12	0.0598335	0.467951
GO:0034776	response to histamine	1	12	0.0598335	0.467951
GO:0035112	genitalia morphogenesis	1	12	0.0598335	0.467951
GO:0046185	aldehyde catabolic process	1	12	0.0598335	0.467951
GO:0060837	blood vessel endothelial cell differentiation	1	12	0.0598335	0.467951
GO:0071377	cellular response to glucagon stimulus	1	12	0.0598335	0.467951
GO:0071888	macrophage apoptotic process	1	12	0.0598335	0.467951
GO:0071941	nitrogen cycle metabolic process	1	12	0.0598335	0.467951
GO:0090177	establishment of planar polarity involved in neural tube closure	1	12	0.0598335	0.467951
GO:0090205	positive regulation of cholesterol metabolic process	1	12	0.0598335	0.467951
GO:0097494	regulation of vesicle size	1	12	0.0598335	0.467951
GO:0120263	positive regulation of heterochromatin organization	1	12	0.0598335	0.467951
GO:0035924	cellular response to vascular endothelial growth factor stimulus	2	78	0.0608074	0.467951
GO:0042093	T-helper cell differentiation	2	78	0.0608074	0.467951
GO:0061025	membrane fusion	3	176	0.0620072	0.467951
GO:0043506	regulation of JUN kinase activity	2	79	0.0621838	0.467951
GO:0002294	CD4-positive, alpha-beta T cell differentiation involved in immune response	2	80	0.0635709	0.467951
GO:0008088	axo-dendritic transport	2	80	0.0635709	0.467951
GO:0021536	diencephalon development	2	80	0.0635709	0.467951
GO:0033077	T cell differentiation in thymus	2	80	0.0635709	0.467951
GO:0043536	positive regulation of blood vessel endothelial cell migration	2	80	0.0635709	0.467951
GO:1901184	regulation of ERBB signaling pathway	2	80	0.0635709	0.467951
GO:0003222	ventricular trabecula myocardium morphogenesis	1	13	0.0646565	0.467951
GO:0010728	regulation of hydrogen peroxide biosynthetic process	1	13	0.0646565	0.467951
GO:0018206	peptidyl-methionine modification	1	13	0.0646565	0.467951
GO:0032352	positive regulation of hormone metabolic process	1	13	0.0646565	0.467951
GO:0032494	response to peptidoglycan	1	13	0.0646565	0.467951
GO:0048266	behavioral response to pain	1	13	0.0646565	0.467951
GO:0048820	hair follicle maturation	1	13	0.0646565	0.467951
GO:0060221	retinal rod cell differentiation	1	13	0.0646565	0.467951
GO:0060379	cardiac muscle cell myoblast differentiation	1	13	0.0646565	0.467951
GO:0060670	branching involved in labyrinthine layer morphogenesis	1	13	0.0646565	0.467951
GO:0070189	kynurenine metabolic process	1	13	0.0646565	0.467951
GO:0070486	leukocyte aggregation	1	13	0.0646565	0.467951
GO:0070857	regulation of bile acid biosynthetic process	1	13	0.0646565	0.467951
GO:0072173	metanephric tubule morphogenesis	1	13	0.0646565	0.467951
GO:0090385	phagosome-lysosome fusion	1	13	0.0646565	0.467951
GO:1902260	negative regulation of delayed rectifier potassium channel activity	1	13	0.0646565	0.467951
GO:1905269	positive regulation of chromatin organization	1	13	0.0646565	0.467951
GO:1905939	regulation of gonad development	1	13	0.0646565	0.467951
GO:0002287	alpha-beta T cell activation involved in immune response	2	81	0.0649685	0.467951
GO:0002293	alpha-beta T cell differentiation involved in immune response	2	81	0.0649685	0.467951
GO:0097028	dendritic cell differentiation	2	81	0.0649685	0.467951
GO:0140115	export across plasma membrane	2	81	0.0649685	0.467951
GO:0043547	positive regulation of GTPase activity	4	296	0.0660265	0.467951
GO:0003407	neural retina development	2	82	0.0663763	0.467951
GO:0050878	regulation of body fluid levels	5	425	0.0677496	0.467951
GO:0071453	cellular response to oxygen levels	3	183	0.0680187	0.467951
GO:0001892	embryonic placenta development	2	84	0.0692224	0.467951
GO:0001895	retina homeostasis	2	84	0.0692224	0.467951
GO:0048562	embryonic organ morphogenesis	4	301	0.0693039	0.467951
GO:0045862	positive regulation of proteolysis	5	428	0.0693692	0.467951
GO:0002091	negative regulation of receptor internalization	1	14	0.0694549	0.467951
GO:0002551	mast cell chemotaxis	1	14	0.0694549	0.467951
GO:0003214	cardiac left ventricle morphogenesis	1	14	0.0694549	0.467951
GO:0007221	positive regulation of transcription of Notch receptor target	1	14	0.0694549	0.467951
GO:0010896	regulation of triglyceride catabolic process	1	14	0.0694549	0.467951
GO:0010958	regulation of amino acid import across plasma membrane	1	14	0.0694549	0.467951
GO:0019321	pentose metabolic process	1	14	0.0694549	0.467951
GO:0021984	adenohypophysis development	1	14	0.0694549	0.467951
GO:0033212	iron import into cell	1	14	0.0694549	0.467951
GO:0035791	platelet-derived growth factor receptor-beta signaling pathway	1	14	0.0694549	0.467951
GO:0036302	atrioventricular canal development	1	14	0.0694549	0.467951
GO:0044764	multi-organism cellular process	1	14	0.0694549	0.467951
GO:0050872	white fat cell differentiation	1	14	0.0694549	0.467951
GO:0060911	cardiac cell fate commitment	1	14	0.0694549	0.467951
GO:0061418	regulation of transcription from RNA polymerase II promoter in response to hypoxia	1	14	0.0694549	0.467951
GO:0090308	regulation of DNA methylation-dependent heterochromatin assembly	1	14	0.0694549	0.467951
GO:0098840	protein transport along microtubule	1	14	0.0694549	0.467951
GO:0099118	microtubule-based protein transport	1	14	0.0694549	0.467951
GO:1903789	regulation of amino acid transmembrane transport	1	14	0.0694549	0.467951
GO:2001171	positive regulation of ATP biosynthetic process	1	14	0.0694549	0.467951
GO:2000243	positive regulation of reproductive process	2	86	0.0721082	0.467951
GO:0007416	synapse assembly	3	189	0.0733752	0.467951
GO:0002292	T cell differentiation involved in immune response	2	87	0.0735656	0.467951
GO:0006098	pentose-phosphate shunt	1	15	0.074229	0.467951
GO:0006521	regulation of cellular amino acid metabolic process	1	15	0.074229	0.467951
GO:0018216	peptidyl-arginine methylation	1	15	0.074229	0.467951
GO:0030007	cellular potassium ion homeostasis	1	15	0.074229	0.467951
GO:0032933	SREBP signaling pathway	1	15	0.074229	0.467951
GO:0038183	bile acid signaling pathway	1	15	0.074229	0.467951
GO:0042249	establishment of planar polarity of embryonic epithelium	1	15	0.074229	0.467951
GO:0042415	norepinephrine metabolic process	1	15	0.074229	0.467951
GO:0042754	negative regulation of circadian rhythm	1	15	0.074229	0.467951
GO:0046184	aldehyde biosynthetic process	1	15	0.074229	0.467951
GO:0051917	regulation of fibrinolysis	1	15	0.074229	0.467951
GO:0060026	convergent extension	1	15	0.074229	0.467951
GO:0060088	auditory receptor cell stereocilium organization	1	15	0.074229	0.467951
GO:0072075	metanephric mesenchyme development	1	15	0.074229	0.467951
GO:0097531	mast cell migration	1	15	0.074229	0.467951
GO:0140374	antiviral innate immune response	1	15	0.074229	0.467951
GO:1901857	positive regulation of cellular respiration	1	15	0.074229	0.467951
GO:1903727	positive regulation of phospholipid metabolic process	1	15	0.074229	0.467951
GO:1905709	negative regulation of membrane permeability	1	15	0.074229	0.467951
GO:2001028	positive regulation of endothelial cell chemotaxis	1	15	0.074229	0.467951
GO:0045766	positive regulation of angiogenesis	3	190	0.0742859	0.467951
GO:1904018	positive regulation of vasculature development	3	190	0.0742859	0.467951
GO:0061045	negative regulation of wound healing	2	88	0.0750325	0.467951
GO:0016050	vesicle organization	4	311	0.0761066	0.467951
GO:0003198	epithelial to mesenchymal transition involved in endocardial cushion formation	1	16	0.0789789	0.467951
GO:0006705	mineralocorticoid biosynthetic process	1	16	0.0789789	0.467951
GO:0006740	NADPH regeneration	1	16	0.0789789	0.467951
GO:0010940	positive regulation of necrotic cell death	1	16	0.0789789	0.467951
GO:0036376	sodium ion export across plasma membrane	1	16	0.0789789	0.467951
GO:0045836	positive regulation of meiotic nuclear division	1	16	0.0789789	0.467951
GO:0048569	post-embryonic animal organ development	1	16	0.0789789	0.467951
GO:0051938	L-glutamate import	1	16	0.0789789	0.467951
GO:0061548	ganglion development	1	16	0.0789789	0.467951
GO:0071501	cellular response to sterol depletion	1	16	0.0789789	0.467951
GO:0090231	regulation of spindle checkpoint	1	16	0.0789789	0.467951
GO:0090266	regulation of mitotic cell cycle spindle assembly checkpoint	1	16	0.0789789	0.467951
GO:0098712	L-glutamate import across plasma membrane	1	16	0.0789789	0.467951
GO:1901163	regulation of trophoblast cell migration	1	16	0.0789789	0.467951
GO:1902931	negative regulation of alcohol biosynthetic process	1	16	0.0789789	0.467951
GO:1903504	regulation of mitotic spindle checkpoint	1	16	0.0789789	0.467951
GO:0001845	phagolysosome assembly	1	17	0.0837045	0.467951
GO:0002093	auditory receptor cell morphogenesis	1	17	0.0837045	0.467951
GO:0006474	N-terminal protein amino acid acetylation	1	17	0.0837045	0.467951
GO:0006750	glutathione biosynthetic process	1	17	0.0837045	0.467951
GO:0007351	tripartite regional subdivision	1	17	0.0837045	0.467951
GO:0008212	mineralocorticoid metabolic process	1	17	0.0837045	0.467951
GO:0008595	anterior/posterior axis specification, embryo	1	17	0.0837045	0.467951
GO:0031445	regulation of heterochromatin assembly	1	17	0.0837045	0.467951
GO:0033623	regulation of integrin activation	1	17	0.0837045	0.467951
GO:0044539	long-chain fatty acid import into cell	1	17	0.0837045	0.467951
GO:0045651	positive regulation of macrophage differentiation	1	17	0.0837045	0.467951
GO:0045869	negative regulation of single stranded viral RNA replication via double stranded DNA intermediate	1	17	0.0837045	0.467951
GO:0060977	coronary vasculature morphogenesis	1	17	0.0837045	0.467951
GO:0061450	trophoblast cell migration	1	17	0.0837045	0.467951
GO:0070593	dendrite self-avoidance	1	17	0.0837045	0.467951
GO:0072148	epithelial cell fate commitment	1	17	0.0837045	0.467951
GO:0098915	membrane repolarization during ventricular cardiac muscle cell action potential	1	17	0.0837045	0.467951
GO:0120261	regulation of heterochromatin organization	1	17	0.0837045	0.467951
GO:0140354	lipid import into cell	1	17	0.0837045	0.467951
GO:1904251	regulation of bile acid metabolic process	1	17	0.0837045	0.467951
GO:1904862	inhibitory synapse assembly	1	17	0.0837045	0.467951
GO:0098661	inorganic anion transmembrane transport	2	94	0.0840258	0.468357
GO:0032731	positive regulation of interleukin-1 beta production	2	95	0.0855555	0.473082
GO:0097006	regulation of plasma lipoprotein particle levels	2	95	0.0855555	0.473082
GO:0002065	columnar/cuboidal epithelial cell differentiation	2	96	0.0870937	0.473082
GO:0036473	cell death in response to oxidative stress	2	96	0.0870937	0.473082
GO:0003128	heart field specification	1	18	0.0884062	0.473082
GO:0006991	response to sterol depletion	1	18	0.0884062	0.473082
GO:0007635	chemosensory behavior	1	18	0.0884062	0.473082
GO:0032736	positive regulation of interleukin-13 production	1	18	0.0884062	0.473082
GO:0042693	muscle cell fate commitment	1	18	0.0884062	0.473082
GO:0048268	clathrin coat assembly	1	18	0.0884062	0.473082
GO:0070365	hepatocyte differentiation	1	18	0.0884062	0.473082
GO:0097067	cellular response to thyroid hormone stimulus	1	18	0.0884062	0.473082
GO:2000136	regulation of cell proliferation involved in heart morphogenesis	1	18	0.0884062	0.473082
GO:2000765	regulation of cytoplasmic translation	1	18	0.0884062	0.473082
GO:0035023	regulation of Rho protein signal transduction	2	97	0.0886402	0.473082
GO:0001738	morphogenesis of a polarized epithelium	2	98	0.0901949	0.48002
GO:0016055	Wnt signaling pathway	5	468	0.0929915	0.481866
GO:0000028	ribosomal small subunit assembly	1	19	0.0930839	0.481866
GO:0007530	sex determination	1	19	0.0930839	0.481866
GO:0019184	nonribosomal peptide biosynthetic process	1	19	0.0930839	0.481866
GO:0051382	kinetochore assembly	1	19	0.0930839	0.481866
GO:0061323	cell proliferation involved in heart morphogenesis	1	19	0.0930839	0.481866
GO:0071071	regulation of phospholipid biosynthetic process	1	19	0.0930839	0.481866
GO:0072074	kidney mesenchyme development	1	19	0.0930839	0.481866
GO:0010950	positive regulation of endopeptidase activity	3	210	0.0935301	0.481866
GO:0061138	morphogenesis of a branching epithelium	3	210	0.0935301	0.481866
GO:0198738	cell-cell signaling by wnt	5	470	0.0942699	0.481866
GO:0046394	carboxylic acid biosynthetic process	4	337	0.0952975	0.481866
GO:0019646	aerobic electron transport chain	2	102	0.0964933	0.481866
GO:0060840	artery development	2	102	0.0964933	0.481866
GO:0061337	cardiac conduction	2	102	0.0964933	0.481866
GO:0046631	alpha-beta T cell activation	3	213	0.0965792	0.481866
GO:0016053	organic acid biosynthetic process	4	339	0.0968609	0.481866
GO:0009952	anterior/posterior pattern specification	3	214	0.0976045	0.481866
GO:0006346	DNA methylation-dependent heterochromatin assembly	1	20	0.0977379	0.481866
GO:0045091	regulation of single stranded viral RNA replication via double stranded DNA intermediate	1	20	0.0977379	0.481866
GO:0097623	potassium ion export across plasma membrane	1	20	0.0977379	0.481866
GO:1902176	negative regulation of oxidative stress-induced intrinsic apoptotic signaling pathway	1	20	0.0977379	0.481866
GO:1903817	negative regulation of voltage-gated potassium channel activity	1	20	0.0977379	0.481866
GO:2000678	negative regulation of transcription regulatory region DNA binding	1	20	0.0977379	0.481866
GO:0060249	anatomical structure homeostasis	4	341	0.0984365	0.481866
GO:1903035	negative regulation of response to wounding	2	104	0.0996887	0.481866
GO:0042060	wound healing	5	480	0.100797	0.481866
GO:0062014	negative regulation of small molecule metabolic process	2	105	0.101297	0.481866
GO:0001502	cartilage condensation	1	21	0.102368	0.481866
GO:0006123	mitochondrial electron transport, cytochrome c to oxygen	1	21	0.102368	0.481866
GO:0006700	C21-steroid hormone biosynthetic process	1	21	0.102368	0.481866
GO:0006883	cellular sodium ion homeostasis	1	21	0.102368	0.481866
GO:0007350	blastoderm segmentation	1	21	0.102368	0.481866
GO:0009713	catechol-containing compound biosynthetic process	1	21	0.102368	0.481866
GO:0023019	signal transduction involved in regulation of gene expression	1	21	0.102368	0.481866
GO:0042423	catecholamine biosynthetic process	1	21	0.102368	0.481866
GO:0048485	sympathetic nervous system development	1	21	0.102368	0.481866
GO:0050665	hydrogen peroxide biosynthetic process	1	21	0.102368	0.481866
GO:0070932	histone H3 deacetylation	1	21	0.102368	0.481866
GO:0097320	plasma membrane tubulation	1	21	0.102368	0.481866
GO:1902259	regulation of delayed rectifier potassium channel activity	1	21	0.102368	0.481866
GO:0036293	response to decreased oxygen levels	4	346	0.102428	0.481866
GO:0003177	pulmonary valve development	1	22	0.106975	0.481866
GO:0006925	inflammatory cell apoptotic process	1	22	0.106975	0.481866
GO:0033762	response to glucagon	1	22	0.106975	0.481866
GO:0039692	single stranded viral RNA replication via double stranded DNA intermediate	1	22	0.106975	0.481866
GO:0045540	regulation of cholesterol biosynthetic process	1	22	0.106975	0.481866
GO:0060713	labyrinthine layer morphogenesis	1	22	0.106975	0.481866
GO:0106118	regulation of sterol biosynthetic process	1	22	0.106975	0.481866
GO:0009913	epidermal cell differentiation	3	223	0.107031	0.481866
GO:0032732	positive regulation of interleukin-1 production	2	109	0.107804	0.481866
GO:0090263	positive regulation of canonical Wnt signaling pathway	2	109	0.107804	0.481866
GO:0001763	morphogenesis of a branching structure	3	224	0.108099	0.481866
GO:0042773	ATP synthesis coupled electron transport	2	110	0.109448	0.481866
GO:0042775	mitochondrial ATP synthesis coupled electron transport	2	110	0.109448	0.481866
GO:0045833	negative regulation of lipid metabolic process	2	111	0.111099	0.481866
GO:0009190	cyclic nucleotide biosynthetic process	1	23	0.111558	0.481866
GO:0010002	cardioblast differentiation	1	23	0.111558	0.481866
GO:0010640	regulation of platelet-derived growth factor receptor signaling pathway	1	23	0.111558	0.481866
GO:0030810	positive regulation of nucleotide biosynthetic process	1	23	0.111558	0.481866
GO:0051349	positive regulation of lyase activity	1	23	0.111558	0.481866
GO:0052652	cyclic purine nucleotide metabolic process	1	23	0.111558	0.481866
GO:0060231	mesenchymal to epithelial transition	1	23	0.111558	0.481866
GO:0060487	lung epithelial cell differentiation	1	23	0.111558	0.481866
GO:0071404	cellular response to low-density lipoprotein particle stimulus	1	23	0.111558	0.481866
GO:0072170	metanephric tubule development	1	23	0.111558	0.481866
GO:0090103	cochlea morphogenesis	1	23	0.111558	0.481866
GO:1900373	positive regulation of purine nucleotide biosynthetic process	1	23	0.111558	0.481866
GO:1901522	positive regulation of transcription from RNA polymerase II promoter involved in cellular response to chemical stimulus	1	23	0.111558	0.481866
GO:0034446	substrate adhesion-dependent cell spreading	2	112	0.112756	0.481866
GO:1904063	negative regulation of cation transmembrane transport	2	112	0.112756	0.481866
GO:0010952	positive regulation of peptidase activity	3	229	0.113506	0.481866
GO:0031669	cellular response to nutrient levels	3	229	0.113506	0.481866
GO:0008544	epidermis development	4	360	0.113994	0.481866
GO:0006906	vesicle fusion	2	113	0.114419	0.481866
GO:0032640	tumor necrosis factor production	3	231	0.115697	0.481866
GO:0032680	regulation of tumor necrosis factor production	3	231	0.115697	0.481866
GO:0002689	negative regulation of leukocyte chemotaxis	1	24	0.116118	0.481866
GO:0003323	type B pancreatic cell development	1	24	0.116118	0.481866
GO:0006614	SRP-dependent cotranslational protein targeting to membrane	1	24	0.116118	0.481866
GO:0018230	peptidyl-L-cysteine S-palmitoylation	1	24	0.116118	0.481866
GO:0018231	peptidyl-S-diacylglycerol-L-cysteine biosynthetic process from peptidyl-cysteine	1	24	0.116118	0.481866
GO:0030539	male genitalia development	1	24	0.116118	0.481866
GO:0030878	thyroid gland development	1	24	0.116118	0.481866
GO:0031338	regulation of vesicle fusion	1	24	0.116118	0.481866
GO:0035024	negative regulation of Rho protein signal transduction	1	24	0.116118	0.481866
GO:0035162	embryonic hemopoiesis	1	24	0.116118	0.481866
GO:0040019	positive regulation of embryonic development	1	24	0.116118	0.481866
GO:0040037	negative regulation of fibroblast growth factor receptor signaling pathway	1	24	0.116118	0.481866
GO:0051044	positive regulation of membrane protein ectodomain proteolysis	1	24	0.116118	0.481866
GO:0051383	kinetochore organization	1	24	0.116118	0.481866
GO:0060117	auditory receptor cell development	1	24	0.116118	0.481866
GO:0060307	regulation of ventricular cardiac muscle cell membrane repolarization	1	24	0.116118	0.481866
GO:0060479	lung cell differentiation	1	24	0.116118	0.481866
GO:0072077	renal vesicle morphogenesis	1	24	0.116118	0.481866
GO:0090208	positive regulation of triglyceride metabolic process	1	24	0.116118	0.481866
GO:0090280	positive regulation of calcium ion import	1	24	0.116118	0.481866
GO:0098743	cell aggregation	1	24	0.116118	0.481866
GO:1903589	positive regulation of blood vessel endothelial cell proliferation involved in sprouting angiogenesis	1	24	0.116118	0.481866
GO:2001026	regulation of endothelial cell chemotaxis	1	24	0.116118	0.481866
GO:0043281	regulation of cysteine-type endopeptidase activity involved in apoptotic process	3	235	0.120127	0.482246
GO:0010310	regulation of hydrogen peroxide metabolic process	1	25	0.120655	0.482246
GO:0016540	protein autoprocessing	1	25	0.120655	0.482246
GO:0031639	plasminogen activation	1	25	0.120655	0.482246
GO:0033622	integrin activation	1	25	0.120655	0.482246
GO:0034755	iron ion transmembrane transport	1	25	0.120655	0.482246
GO:0045649	regulation of macrophage differentiation	1	25	0.120655	0.482246
GO:0046058	cAMP metabolic process	1	25	0.120655	0.482246
GO:0048245	eosinophil chemotaxis	1	25	0.120655	0.482246
GO:0051446	positive regulation of meiotic cell cycle	1	25	0.120655	0.482246
GO:0051580	regulation of neurotransmitter uptake	1	25	0.120655	0.482246
GO:0060561	apoptotic process involved in morphogenesis	1	25	0.120655	0.482246
GO:0060706	cell differentiation involved in embryonic placenta development	1	25	0.120655	0.482246
GO:0072087	renal vesicle development	1	25	0.120655	0.482246
GO:2001169	regulation of ATP biosynthetic process	1	25	0.120655	0.482246
GO:0090174	organelle membrane fusion	2	117	0.121137	0.482246
GO:0071706	tumor necrosis factor superfamily cytokine production	3	236	0.121245	0.482246
GO:1903555	regulation of tumor necrosis factor superfamily cytokine production	3	236	0.121245	0.482246
GO:0001933	negative regulation of protein phosphorylation	4	369	0.121723	0.482246
GO:0032963	collagen metabolic process	2	118	0.122831	0.482246
GO:0070482	response to oxygen levels	4	371	0.123471	0.482246
GO:0007229	integrin-mediated signaling pathway	2	119	0.124531	0.482246
GO:0034766	negative regulation of ion transmembrane transport	2	119	0.124531	0.482246
GO:0016226	iron-sulfur cluster assembly	1	26	0.125169	0.482246
GO:0016486	peptide hormone processing	1	26	0.125169	0.482246
GO:0031163	metallo-sulfur cluster assembly	1	26	0.125169	0.482246
GO:0042730	fibrinolysis	1	26	0.125169	0.482246
GO:0046794	transport of virus	1	26	0.125169	0.482246
GO:0046835	carbohydrate phosphorylation	1	26	0.125169	0.482246
GO:0048596	embryonic camera-type eye morphogenesis	1	26	0.125169	0.482246
GO:0051156	glucose 6-phosphate metabolic process	1	26	0.125169	0.482246
GO:0060669	embryonic placenta morphogenesis	1	26	0.125169	0.482246
GO:0090382	phagosome maturation	1	26	0.125169	0.482246
GO:1903428	positive regulation of reactive oxygen species biosynthetic process	1	26	0.125169	0.482246
GO:1903959	regulation of anion transmembrane transport	1	26	0.125169	0.482246
GO:0060562	epithelial tube morphogenesis	4	374	0.126113	0.483397
GO:0034308	primary alcohol metabolic process	2	120	0.126237	0.483397
GO:0044106	cellular amine metabolic process	2	120	0.126237	0.483397
GO:0071695	anatomical structure maturation	3	241	0.126889	0.483466
GO:0030278	regulation of ossification	2	121	0.127949	0.483466
GO:0003159	morphogenesis of an endothelium	1	27	0.12966	0.483466
GO:0003272	endocardial cushion formation	1	27	0.12966	0.483466
GO:0060444	branching involved in mammary gland duct morphogenesis	1	27	0.12966	0.483466
GO:0061154	endothelial tube morphogenesis	1	27	0.12966	0.483466
GO:0072207	metanephric epithelium development	1	27	0.12966	0.483466
GO:0086013	membrane repolarization during cardiac muscle cell action potential	1	27	0.12966	0.483466
GO:0086064	cell communication by electrical coupling involved in cardiac conduction	1	27	0.12966	0.483466
GO:0098703	calcium ion import across plasma membrane	1	27	0.12966	0.483466
GO:0099637	neurotransmitter receptor transport	1	27	0.12966	0.483466
GO:0140448	signaling receptor ligand precursor processing	1	27	0.12966	0.483466
GO:0038127	ERBB signaling pathway	2	123	0.131389	0.483466
GO:0006066	alcohol metabolic process	4	380	0.131468	0.483466
GO:1901342	regulation of vasculature development	4	380	0.131468	0.483466
GO:0015813	L-glutamate transmembrane transport	1	28	0.134128	0.483466
GO:0032967	positive regulation of collagen biosynthetic process	1	28	0.134128	0.483466
GO:0035235	ionotropic glutamate receptor signaling pathway	1	28	0.134128	0.483466
GO:0042537	benzene-containing compound metabolic process	1	28	0.134128	0.483466
GO:0042832	defense response to protozoan	1	28	0.134128	0.483466
GO:0044766	multi-organism transport	1	28	0.134128	0.483466
GO:0051016	barbed-end actin filament capping	1	28	0.134128	0.483466
GO:0051894	positive regulation of focal adhesion assembly	1	28	0.134128	0.483466
GO:0072202	cell differentiation involved in metanephros development	1	28	0.134128	0.483466
GO:0097066	response to thyroid hormone	1	28	0.134128	0.483466
GO:0099625	ventricular cardiac muscle cell membrane repolarization	1	28	0.134128	0.483466
GO:1902579	multi-organism localization	1	28	0.134128	0.483466
GO:1902656	calcium ion import into cytosol	1	28	0.134128	0.483466
GO:0009308	amine metabolic process	2	125	0.13485	0.483466
GO:0048259	regulation of receptor-mediated endocytosis	2	125	0.13485	0.483466
GO:0007188	adenylate cyclase-modulating G protein-coupled receptor signaling pathway	3	249	0.136113	0.483466
GO:0030282	bone mineralization	2	126	0.136588	0.483466
GO:0043200	response to amino acid	2	126	0.136588	0.483466
GO:0001562	response to protozoan	1	29	0.138573	0.483466
GO:0006613	cotranslational protein targeting to membrane	1	29	0.138573	0.483466
GO:0010714	positive regulation of collagen metabolic process	1	29	0.138573	0.483466
GO:0019433	triglyceride catabolic process	1	29	0.138573	0.483466
GO:0032616	interleukin-13 production	1	29	0.138573	0.483466
GO:0032656	regulation of interleukin-13 production	1	29	0.138573	0.483466
GO:0036003	positive regulation of transcription from RNA polymerase II promoter in response to stress	1	29	0.138573	0.483466
GO:0043153	entrainment of circadian clock by photoperiod	1	29	0.138573	0.483466
GO:0048265	response to pain	1	29	0.138573	0.483466
GO:0050996	positive regulation of lipid catabolic process	1	29	0.138573	0.483466
GO:0072677	eosinophil migration	1	29	0.138573	0.483466
GO:0090659	walking behavior	1	29	0.138573	0.483466
GO:0099623	regulation of cardiac muscle cell membrane repolarization	1	29	0.138573	0.483466
GO:1900746	regulation of vascular endothelial growth factor signaling pathway	1	29	0.138573	0.483466
GO:1902175	regulation of oxidative stress-induced intrinsic apoptotic signaling pathway	1	29	0.138573	0.483466
GO:0048762	mesenchymal cell differentiation	3	252	0.13963	0.486254
GO:0002573	myeloid leukocyte differentiation	3	254	0.141993	0.487432
GO:0002068	glandular epithelial cell development	1	30	0.142996	0.487432
GO:0003309	type B pancreatic cell differentiation	1	30	0.142996	0.487432
GO:0006516	glycoprotein catabolic process	1	30	0.142996	0.487432
GO:0061311	cell surface receptor signaling pathway involved in heart development	1	30	0.142996	0.487432
GO:0061384	heart trabecula morphogenesis	1	30	0.142996	0.487432
GO:0086011	membrane repolarization during action potential	1	30	0.142996	0.487432
GO:1901017	negative regulation of potassium ion transmembrane transporter activity	1	30	0.142996	0.487432
GO:1903672	positive regulation of sprouting angiogenesis	1	30	0.142996	0.487432
GO:0050920	regulation of chemotaxis	3	255	0.143179	0.487432
GO:0022904	respiratory electron transport chain	2	130	0.143591	0.487432
GO:0032760	positive regulation of tumor necrosis factor production	2	130	0.143591	0.487432
GO:0043406	positive regulation of MAP kinase activity	2	130	0.143591	0.487432
GO:0048675	axon extension	2	130	0.143591	0.487432
GO:0097529	myeloid leukocyte migration	3	256	0.144368	0.48919
GO:0099024	plasma membrane invagination	2	131	0.145353	0.490625
GO:0045444	fat cell differentiation	3	258	0.146757	0.490625
GO:0006301	postreplication repair	1	31	0.147396	0.490625
GO:0018195	peptidyl-arginine modification	1	31	0.147396	0.490625
GO:0031365	N-terminal protein amino acid modification	1	31	0.147396	0.490625
GO:0032753	positive regulation of interleukin-4 production	1	31	0.147396	0.490625
GO:0033028	myeloid cell apoptotic process	1	31	0.147396	0.490625
GO:0034508	centromere complex assembly	1	31	0.147396	0.490625
GO:0051968	positive regulation of synaptic transmission, glutamatergic	1	31	0.147396	0.490625
GO:0060045	positive regulation of cardiac muscle cell proliferation	1	31	0.147396	0.490625
GO:0060828	regulation of canonical Wnt signaling pathway	3	260	0.149159	0.491157
GO:0051101	regulation of DNA binding	2	134	0.150668	0.491157
GO:1903557	positive regulation of tumor necrosis factor superfamily cytokine production	2	134	0.150668	0.491157
GO:0002726	positive regulation of T cell cytokine production	1	32	0.151774	0.491157
GO:0035767	endothelial cell chemotaxis	1	32	0.151774	0.491157
GO:0048240	sperm capacitation	1	32	0.151774	0.491157
GO:0051043	regulation of membrane protein ectodomain proteolysis	1	32	0.151774	0.491157
GO:0060317	cardiac epithelial to mesenchymal transition	1	32	0.151774	0.491157
GO:0060914	heart formation	1	32	0.151774	0.491157
GO:0072273	metanephric nephron morphogenesis	1	32	0.151774	0.491157
GO:1902547	regulation of cellular response to vascular endothelial growth factor stimulus	1	32	0.151774	0.491157
GO:1903715	regulation of aerobic respiration	1	32	0.151774	0.491157
GO:2000810	regulation of bicellular tight junction assembly	1	32	0.151774	0.491157
GO:0001838	embryonic epithelial tube formation	2	135	0.152448	0.491157
GO:0006612	protein targeting to membrane	2	135	0.152448	0.491157
GO:0098656	anion transmembrane transport	3	263	0.152786	0.491157
GO:0002286	T cell activation involved in immune response	2	137	0.156021	0.491157
GO:0007214	gamma-aminobutyric acid signaling pathway	1	33	0.156129	0.491157
GO:0009648	photoperiodism	1	33	0.156129	0.491157
GO:0019228	neuronal action potential	1	33	0.156129	0.491157
GO:0035883	enteroendocrine cell differentiation	1	33	0.156129	0.491157
GO:0042634	regulation of hair cycle	1	33	0.156129	0.491157
GO:0042744	hydrogen peroxide catabolic process	1	33	0.156129	0.491157
GO:0046825	regulation of protein export from nucleus	1	33	0.156129	0.491157
GO:0055075	potassium ion homeostasis	1	33	0.156129	0.491157
GO:0110110	positive regulation of animal organ morphogenesis	1	33	0.156129	0.491157
GO:0150117	positive regulation of cell-substrate junction organization	1	33	0.156129	0.491157
GO:0043543	protein acylation	3	266	0.156442	0.491157
GO:0031668	cellular response to extracellular stimulus	3	267	0.157666	0.491157
GO:0071347	cellular response to interleukin-1	2	138	0.157814	0.491157
GO:0070374	positive regulation of ERK1 and ERK2 cascade	3	268	0.158894	0.491157
GO:1903522	regulation of blood circulation	3	268	0.158894	0.491157
GO:0001508	action potential	2	139	0.15961	0.491157
GO:0006888	endoplasmic reticulum to Golgi vesicle-mediated transport	2	139	0.15961	0.491157
GO:0000038	very long-chain fatty acid metabolic process	1	34	0.160463	0.491157
GO:0002227	innate immune response in mucosa	1	34	0.160463	0.491157
GO:0009649	entrainment of circadian clock	1	34	0.160463	0.491157
GO:0010644	cell communication by electrical coupling	1	34	0.160463	0.491157
GO:0018345	protein palmitoylation	1	34	0.160463	0.491157
GO:0030277	maintenance of gastrointestinal epithelium	1	34	0.160463	0.491157
GO:0033238	regulation of cellular amine metabolic process	1	34	0.160463	0.491157
GO:0035025	positive regulation of Rho protein signal transduction	1	34	0.160463	0.491157
GO:0048048	embryonic eye morphogenesis	1	34	0.160463	0.491157
GO:0090183	regulation of kidney development	1	34	0.160463	0.491157
GO:1902275	regulation of chromatin organization	1	34	0.160463	0.491157
GO:1903146	regulation of autophagy of mitochondrion	1	34	0.160463	0.491157
GO:2000352	negative regulation of endothelial cell apoptotic process	1	34	0.160463	0.491157
GO:0032535	regulation of cellular component size	4	411	0.160573	0.491157
GO:2000116	regulation of cysteine-type endopeptidase activity	3	270	0.161358	0.491157
GO:0010595	positive regulation of endothelial cell migration	2	140	0.16141	0.491157
GO:0010324	membrane invagination	2	141	0.163215	0.491157
GO:0090090	negative regulation of canonical Wnt signaling pathway	2	141	0.163215	0.491157
GO:0042326	negative regulation of phosphorylation	4	415	0.164491	0.491157
GO:0006739	NADP metabolic process	1	35	0.164774	0.491157
GO:0008209	androgen metabolic process	1	35	0.164774	0.491157
GO:0032743	positive regulation of interleukin-2 production	1	35	0.164774	0.491157
GO:0040020	regulation of meiotic nuclear division	1	35	0.164774	0.491157
GO:0045879	negative regulation of smoothened signaling pathway	1	35	0.164774	0.491157
GO:0048261	negative regulation of receptor-mediated endocytosis	1	35	0.164774	0.491157
GO:0048841	regulation of axon extension involved in axon guidance	1	35	0.164774	0.491157
GO:0055094	response to lipoprotein particle	1	35	0.164774	0.491157
GO:0060122	inner ear receptor cell stereocilium organization	1	35	0.164774	0.491157
GO:0061037	negative regulation of cartilage development	1	35	0.164774	0.491157
GO:0070050	neuron cellular homeostasis	1	35	0.164774	0.491157
GO:1901380	negative regulation of potassium ion transmembrane transport	1	35	0.164774	0.491157
GO:0030168	platelet activation	2	142	0.165022	0.491157
GO:0051783	regulation of nuclear division	2	142	0.165022	0.491157
GO:0005996	monosaccharide metabolic process	3	274	0.166321	0.492296
GO:0001539	cilium or flagellum-dependent cell motility	2	143	0.166834	0.492296
GO:0002224	toll-like receptor signaling pathway	2	143	0.166834	0.492296
GO:0060285	cilium-dependent cell motility	2	143	0.166834	0.492296
GO:0007224	smoothened signaling pathway	2	144	0.168649	0.492296
GO:0072676	lymphocyte migration	2	144	0.168649	0.492296
GO:0002230	positive regulation of defense response to virus by host	1	36	0.169063	0.492296
GO:0003203	endocardial cushion morphogenesis	1	36	0.169063	0.492296
GO:0006536	glutamate metabolic process	1	36	0.169063	0.492296
GO:0006891	intra-Golgi vesicle-mediated transport	1	36	0.169063	0.492296
GO:0010092	specification of animal organ identity	1	36	0.169063	0.492296
GO:0010842	retina layer formation	1	36	0.169063	0.492296
GO:0031076	embryonic camera-type eye development	1	36	0.169063	0.492296
GO:0060603	mammary gland duct morphogenesis	1	36	0.169063	0.492296
GO:0001101	response to acid chemical	2	145	0.170467	0.493286
GO:0030177	positive regulation of Wnt signaling pathway	2	145	0.170467	0.493286
GO:0061041	regulation of wound healing	2	146	0.172289	0.493286
GO:0072175	epithelial tube formation	2	146	0.172289	0.493286
GO:0008207	C21-steroid hormone metabolic process	1	37	0.173331	0.493286
GO:0034368	protein-lipid complex remodeling	1	37	0.173331	0.493286
GO:0034369	plasma lipoprotein particle remodeling	1	37	0.173331	0.493286
GO:0040036	regulation of fibroblast growth factor receptor signaling pathway	1	37	0.173331	0.493286
GO:0045742	positive regulation of epidermal growth factor receptor signaling pathway	1	37	0.173331	0.493286
GO:0051873	killing by host of symbiont cells	1	37	0.173331	0.493286
GO:0051883	killing of cells in other organism involved in symbiotic interaction	1	37	0.173331	0.493286
GO:0051955	regulation of amino acid transport	1	37	0.173331	0.493286
GO:0071402	cellular response to lipoprotein particle stimulus	1	37	0.173331	0.493286
GO:0086005	ventricular cardiac muscle cell action potential	1	37	0.173331	0.493286
GO:0086010	membrane depolarization during action potential	1	37	0.173331	0.493286
GO:0001890	placenta development	2	147	0.174114	0.493989
GO:0048284	organelle fusion	2	148	0.175942	0.493989
GO:0061351	neural precursor cell proliferation	2	148	0.175942	0.493989
GO:0050900	leukocyte migration	4	428	0.177463	0.493989
GO:0003176	aortic valve development	1	38	0.177577	0.493989
GO:0003338	metanephros morphogenesis	1	38	0.177577	0.493989
GO:0007094	mitotic spindle assembly checkpoint signaling	1	38	0.177577	0.493989
GO:0039694	viral RNA genome replication	1	38	0.177577	0.493989
GO:0042401	cellular biogenic amine biosynthetic process	1	38	0.177577	0.493989
GO:0060428	lung epithelium development	1	38	0.177577	0.493989
GO:0071173	spindle assembly checkpoint signaling	1	38	0.177577	0.493989
GO:0071174	mitotic spindle checkpoint signaling	1	38	0.177577	0.493989
GO:0090050	positive regulation of cell migration involved in sprouting angiogenesis	1	38	0.177577	0.493989
GO:0098810	neurotransmitter reuptake	1	38	0.177577	0.493989
GO:1903580	positive regulation of ATP metabolic process	1	38	0.177577	0.493989
GO:0008203	cholesterol metabolic process	2	149	0.177773	0.493989
GO:0000578	embryonic axis specification	1	39	0.181801	0.498563
GO:0009309	amine biosynthetic process	1	39	0.181801	0.498563
GO:0030513	positive regulation of BMP signaling pathway	1	39	0.181801	0.498563
GO:0031507	heterochromatin assembly	1	39	0.181801	0.498563
GO:0031577	spindle checkpoint signaling	1	39	0.181801	0.498563
GO:0034367	protein-containing complex remodeling	1	39	0.181801	0.498563
GO:0060306	regulation of membrane repolarization	1	39	0.181801	0.498563
GO:0065005	protein-lipid complex assembly	1	39	0.181801	0.498563
GO:1903955	positive regulation of protein targeting to mitochondrion	1	39	0.181801	0.498563
GO:0007266	Rho protein signal transduction	2	152	0.183285	0.500616
GO:0048608	reproductive structure development	4	435	0.18459	0.500616
GO:0007340	acrosome reaction	1	40	0.186004	0.500616
GO:0032506	cytokinetic process	1	40	0.186004	0.500616
GO:0045841	negative regulation of mitotic metaphase/anaphase transition	1	40	0.186004	0.500616
GO:0048333	mesodermal cell differentiation	1	40	0.186004	0.500616
GO:0048846	axon extension involved in axon guidance	1	40	0.186004	0.500616
GO:0060412	ventricular septum morphogenesis	1	40	0.186004	0.500616
GO:0071398	cellular response to fatty acid	1	40	0.186004	0.500616
GO:0099622	cardiac muscle cell membrane repolarization	1	40	0.186004	0.500616
GO:1902284	neuron projection extension involved in neuron projection guidance	1	40	0.186004	0.500616
GO:1903725	regulation of phospholipid metabolic process	1	40	0.186004	0.500616
GO:1905332	positive regulation of morphogenesis of an epithelium	1	40	0.186004	0.500616
GO:0030879	mammary gland development	2	154	0.186974	0.502508
GO:0061458	reproductive system development	4	438	0.187674	0.503671
GO:0030501	positive regulation of bone mineralization	1	41	0.190185	0.503967
GO:0043267	negative regulation of potassium ion transport	1	41	0.190185	0.503967
GO:0045047	protein targeting to ER	1	41	0.190185	0.503967
GO:1902742	apoptotic process involved in development	1	41	0.190185	0.503967
GO:0006119	oxidative phosphorylation	2	156	0.190673	0.503967
GO:0071456	cellular response to hypoxia	2	156	0.190673	0.503967
GO:0001894	tissue homeostasis	3	294	0.191778	0.503967
GO:0007586	digestion	2	157	0.192526	0.503967
GO:0030509	BMP signaling pathway	2	157	0.192526	0.503967
GO:0032611	interleukin-1 beta production	2	157	0.192526	0.503967
GO:0032651	regulation of interleukin-1 beta production	2	157	0.192526	0.503967
GO:0021700	developmental maturation	3	295	0.193076	0.503967
GO:0006654	phosphatidic acid biosynthetic process	1	42	0.194345	0.503967
GO:0010669	epithelial structure maintenance	1	42	0.194345	0.503967
GO:0045981	positive regulation of nucleotide metabolic process	1	42	0.194345	0.503967
GO:0046326	positive regulation of glucose import	1	42	0.194345	0.503967
GO:0086091	regulation of heart rate by cardiac conduction	1	42	0.194345	0.503967
GO:1900371	regulation of purine nucleotide biosynthetic process	1	42	0.194345	0.503967
GO:1900544	positive regulation of purine nucleotide metabolic process	1	42	0.194345	0.503967
GO:1902100	negative regulation of metaphase/anaphase transition of cell cycle	1	42	0.194345	0.503967
GO:0006986	response to unfolded protein	2	158	0.194382	0.503967
GO:0045598	regulation of fat cell differentiation	2	159	0.19624	0.503967
GO:1902652	secondary alcohol metabolic process	2	159	0.19624	0.503967
GO:0034763	negative regulation of transmembrane transport	2	160	0.198101	0.503967
GO:0110053	regulation of actin filament organization	3	299	0.198293	0.503967
GO:0000462	maturation of SSU-rRNA from tricistronic rRNA transcript (SSU-rRNA, 5.8S rRNA, LSU-rRNA)	1	43	0.198484	0.503967
GO:0009187	cyclic nucleotide metabolic process	1	43	0.198484	0.503967
GO:0010939	regulation of necrotic cell death	1	43	0.198484	0.503967
GO:0030279	negative regulation of ossification	1	43	0.198484	0.503967
GO:0030808	regulation of nucleotide biosynthetic process	1	43	0.198484	0.503967
GO:0032965	regulation of collagen biosynthetic process	1	43	0.198484	0.503967
GO:0033046	negative regulation of sister chromatid segregation	1	43	0.198484	0.503967
GO:0033048	negative regulation of mitotic sister chromatid segregation	1	43	0.198484	0.503967
GO:0051693	actin filament capping	1	43	0.198484	0.503967
GO:0055090	acylglycerol homeostasis	1	43	0.198484	0.503967
GO:0070328	triglyceride homeostasis	1	43	0.198484	0.503967
GO:1903749	positive regulation of establishment of protein localization to mitochondrion	1	43	0.198484	0.503967
GO:1905314	semi-lunar valve development	1	43	0.198484	0.503967
GO:2000816	negative regulation of mitotic sister chromatid separation	1	43	0.198484	0.503967
GO:2001222	regulation of neuron migration	1	43	0.198484	0.503967
GO:0010970	transport along microtubule	2	161	0.199963	0.506359
GO:0016331	morphogenesis of embryonic epithelium	2	161	0.199963	0.506359
GO:0060041	retina development in camera-type eye	2	162	0.201828	0.509615
GO:0071333	cellular response to glucose stimulus	2	162	0.201828	0.509615
GO:0032633	interleukin-4 production	1	44	0.202602	0.509615
GO:0032673	regulation of interleukin-4 production	1	44	0.202602	0.509615
GO:0045494	photoreceptor cell maintenance	1	44	0.202602	0.509615
GO:0035148	tube formation	2	163	0.203695	0.509664
GO:0071331	cellular response to hexose stimulus	2	164	0.205564	0.509664
GO:0002066	columnar/cuboidal epithelial cell development	1	45	0.206699	0.509664
GO:0002385	mucosal immune response	1	45	0.206699	0.509664
GO:0005978	glycogen biosynthetic process	1	45	0.206699	0.509664
GO:0009250	glucan biosynthetic process	1	45	0.206699	0.509664
GO:0016266	O-glycan processing	1	45	0.206699	0.509664
GO:0032733	positive regulation of interleukin-10 production	1	45	0.206699	0.509664
GO:0042462	eye photoreceptor cell development	1	45	0.206699	0.509664
GO:0046461	neutral lipid catabolic process	1	45	0.206699	0.509664
GO:0046464	acylglycerol catabolic process	1	45	0.206699	0.509664
GO:0048489	synaptic vesicle transport	1	45	0.206699	0.509664
GO:0051985	negative regulation of chromosome segregation	1	45	0.206699	0.509664
GO:0072599	establishment of protein localization to endoplasmic reticulum	1	45	0.206699	0.509664
GO:1905819	negative regulation of chromosome separation	1	45	0.206699	0.509664
GO:0001889	liver development	2	165	0.207435	0.509664
GO:0071326	cellular response to monosaccharide stimulus	2	165	0.207435	0.509664
GO:0034329	cell junction assembly	4	457	0.207579	0.509664
GO:0050921	positive regulation of chemotaxis	2	166	0.209307	0.509664
GO:0060485	mesenchyme development	3	308	0.210154	0.509664
GO:0001974	blood vessel remodeling	1	46	0.210775	0.509664
GO:0003197	endocardial cushion development	1	46	0.210775	0.509664
GO:0031670	cellular response to nutrient	1	46	0.210775	0.509664
GO:0033047	regulation of mitotic sister chromatid segregation	1	46	0.210775	0.509664
GO:0060976	coronary vasculature development	1	46	0.210775	0.509664
GO:0061383	trabecula morphogenesis	1	46	0.210775	0.509664
GO:0070828	heterochromatin organization	1	46	0.210775	0.509664
GO:0072210	metanephric nephron development	1	46	0.210775	0.509664
GO:0089718	amino acid import across plasma membrane	1	46	0.210775	0.509664
GO:1901976	regulation of cell cycle checkpoint	1	46	0.210775	0.509664
GO:0043535	regulation of blood vessel endothelial cell migration	2	168	0.213058	0.509664
GO:0046661	male sex differentiation	2	168	0.213058	0.509664
GO:0061008	hepaticobiliary system development	2	168	0.213058	0.509664
GO:0030835	negative regulation of actin filament depolymerization	1	47	0.21483	0.509664
GO:0031018	endocrine pancreas development	1	47	0.21483	0.509664
GO:0034142	toll-like receptor 4 signaling pathway	1	47	0.21483	0.509664
GO:0046473	phosphatidic acid metabolic process	1	47	0.21483	0.509664
GO:0048483	autonomic nervous system development	1	47	0.21483	0.509664
GO:0048806	genitalia development	1	47	0.21483	0.509664
GO:0055010	ventricular cardiac muscle tissue morphogenesis	1	47	0.21483	0.509664
GO:0071354	cellular response to interleukin-6	1	47	0.21483	0.509664
GO:0009267	cellular response to starvation	2	169	0.214936	0.509664
GO:0016125	sterol metabolic process	2	169	0.214936	0.509664
GO:0070555	response to interleukin-1	2	169	0.214936	0.509664
GO:1902600	proton transmembrane transport	2	169	0.214936	0.509664
GO:0042391	regulation of membrane potential	4	464	0.215065	0.509664
GO:0007338	single fertilization	2	171	0.218696	0.510832
GO:0071772	response to BMP	2	171	0.218696	0.510832
GO:0071773	cellular response to BMP stimulus	2	171	0.218696	0.510832
GO:0120254	olefinic compound metabolic process	2	171	0.218696	0.510832
GO:0002251	organ or tissue specific immune response	1	48	0.218865	0.510832
GO:0010712	regulation of collagen metabolic process	1	48	0.218865	0.510832
GO:0030574	collagen catabolic process	1	48	0.218865	0.510832
GO:0042398	cellular modified amino acid biosynthetic process	1	48	0.218865	0.510832
GO:0045773	positive regulation of axon extension	1	48	0.218865	0.510832
GO:0045839	negative regulation of mitotic nuclear division	1	48	0.218865	0.510832
GO:0055023	positive regulation of cardiac muscle tissue growth	1	48	0.218865	0.510832
GO:0120163	negative regulation of cold-induced thermogenesis	1	48	0.218865	0.510832
GO:0001837	epithelial to mesenchymal transition	2	172	0.220578	0.510832
GO:0043254	regulation of protein-containing complex assembly	4	470	0.221542	0.510832
GO:0032609	interferon-gamma production	2	173	0.222462	0.510832
GO:0032649	regulation of interferon-gamma production	2	173	0.222462	0.510832
GO:0006984	ER-nucleus signaling pathway	1	49	0.222879	0.510832
GO:0010828	positive regulation of glucose transmembrane transport	1	49	0.222879	0.510832
GO:0035019	somatic stem cell population maintenance	1	49	0.222879	0.510832
GO:0042149	cellular response to glucose starvation	1	49	0.222879	0.510832
GO:0042304	regulation of fatty acid biosynthetic process	1	49	0.222879	0.510832
GO:0043457	regulation of cellular respiration	1	49	0.222879	0.510832
GO:0048599	oocyte development	1	49	0.222879	0.510832
GO:0060119	inner ear receptor cell development	1	49	0.222879	0.510832
GO:0060443	mammary gland morphogenesis	1	49	0.222879	0.510832
GO:0090207	regulation of triglyceride metabolic process	1	49	0.222879	0.510832
GO:1903587	regulation of blood vessel endothelial cell proliferation involved in sprouting angiogenesis	1	49	0.222879	0.510832
GO:0071322	cellular response to carbohydrate stimulus	2	174	0.224347	0.513118
GO:0007015	actin filament organization	4	473	0.2248	0.513118
GO:0051604	protein maturation	3	320	0.226206	0.513118
GO:0090287	regulation of cellular response to growth factor stimulus	3	320	0.226206	0.513118
GO:0018198	peptidyl-cysteine modification	1	50	0.226872	0.513118
GO:0030195	negative regulation of blood coagulation	1	50	0.226872	0.513118
GO:0045778	positive regulation of ossification	1	50	0.226872	0.513118
GO:0046189	phenol-containing compound biosynthetic process	1	50	0.226872	0.513118
GO:0070169	positive regulation of biomineral tissue development	1	50	0.226872	0.513118
GO:1904036	negative regulation of epithelial cell apoptotic process	1	50	0.226872	0.513118
GO:2000677	regulation of transcription regulatory region DNA binding	1	50	0.226872	0.513118
GO:0000070	mitotic sister chromatid segregation	2	176	0.228122	0.514373
GO:0008038	neuron recognition	1	51	0.230846	0.514373
GO:0009409	response to cold	1	51	0.230846	0.514373
GO:0045622	regulation of T-helper cell differentiation	1	51	0.230846	0.514373
GO:0070741	response to interleukin-6	1	51	0.230846	0.514373
GO:0086009	membrane repolarization	1	51	0.230846	0.514373
GO:0110151	positive regulation of biomineralization	1	51	0.230846	0.514373
GO:1900047	negative regulation of hemostasis	1	51	0.230846	0.514373
GO:0030178	negative regulation of Wnt signaling pathway	2	178	0.2319	0.514373
GO:0048754	branching morphogenesis of an epithelial tube	2	178	0.2319	0.514373
GO:2000241	regulation of reproductive process	2	178	0.2319	0.514373
GO:0032612	interleukin-1 production	2	179	0.233791	0.514373
GO:0032652	regulation of interleukin-1 production	2	179	0.233791	0.514373
GO:0048193	Golgi vesicle transport	3	326	0.234322	0.514373
GO:0006509	membrane protein ectodomain proteolysis	1	52	0.234799	0.514373
GO:0008089	anterograde axonal transport	1	52	0.234799	0.514373
GO:0031641	regulation of myelination	1	52	0.234799	0.514373
GO:0032964	collagen biosynthetic process	1	52	0.234799	0.514373
GO:0051445	regulation of meiotic cell cycle	1	52	0.234799	0.514373
GO:0060043	regulation of cardiac muscle cell proliferation	1	52	0.234799	0.514373
GO:0060421	positive regulation of heart growth	1	52	0.234799	0.514373
GO:0072132	mesenchyme morphogenesis	1	52	0.234799	0.514373
GO:0072583	clathrin-dependent endocytosis	1	52	0.234799	0.514373
GO:0090102	cochlea development	1	52	0.234799	0.514373
GO:1903214	regulation of protein targeting to mitochondrion	1	52	0.234799	0.514373
GO:1904646	cellular response to amyloid-beta	1	52	0.234799	0.514373
GO:1990573	potassium ion import across plasma membrane	1	52	0.234799	0.514373
GO:0048469	cell maturation	2	180	0.235683	0.515113
GO:1903034	regulation of response to wounding	2	180	0.235683	0.515113
GO:0009152	purine ribonucleotide biosynthetic process	2	181	0.237576	0.517573
GO:0001504	neurotransmitter uptake	1	53	0.238732	0.517573
GO:0002686	negative regulation of leukocyte migration	1	53	0.238732	0.517573
GO:0009994	oocyte differentiation	1	53	0.238732	0.517573
GO:0043392	negative regulation of DNA binding	1	53	0.238732	0.517573
GO:0046580	negative regulation of Ras protein signal transduction	1	53	0.238732	0.517573
GO:0048013	ephrin receptor signaling pathway	1	53	0.238732	0.517573
GO:0031214	biomineral tissue development	2	182	0.23947	0.517812
GO:0001666	response to hypoxia	3	330	0.239763	0.517812
GO:0006605	protein targeting	3	330	0.239763	0.517812
GO:0042113	B cell activation	3	331	0.241126	0.517812
GO:0001678	cellular glucose homeostasis	2	183	0.241364	0.517812
GO:0009948	anterior/posterior axis specification	1	54	0.242645	0.517812
GO:0034122	negative regulation of toll-like receptor signaling pathway	1	54	0.242645	0.517812
GO:0043090	amino acid import	1	54	0.242645	0.517812
GO:0050691	regulation of defense response to virus by host	1	54	0.242645	0.517812
GO:0050819	negative regulation of coagulation	1	54	0.242645	0.517812
GO:0060071	Wnt signaling pathway, planar cell polarity pathway	1	54	0.242645	0.517812
GO:1903202	negative regulation of oxidative stress-induced cell death	1	54	0.242645	0.517812
GO:0010634	positive regulation of epithelial cell migration	2	184	0.243259	0.517812
GO:0043271	negative regulation of ion transport	2	184	0.243259	0.517812
GO:0110148	biomineralization	2	184	0.243259	0.517812
GO:0045936	negative regulation of phosphate metabolic process	4	491	0.244604	0.517812
GO:0030833	regulation of actin filament polymerization	2	185	0.245155	0.517812
GO:0050796	regulation of insulin secretion	2	185	0.245155	0.517812
GO:0010563	negative regulation of phosphorus metabolic process	4	492	0.245716	0.517812
GO:0002369	T cell cytokine production	1	55	0.246538	0.517812
GO:0002724	regulation of T cell cytokine production	1	55	0.246538	0.517812
GO:0006378	mRNA polyadenylation	1	55	0.246538	0.517812
GO:0007595	lactation	1	55	0.246538	0.517812
GO:0051932	synaptic transmission, GABAergic	1	55	0.246538	0.517812
GO:0071827	plasma lipoprotein particle organization	1	55	0.246538	0.517812
GO:0090279	regulation of calcium ion import	1	55	0.246538	0.517812
GO:0120178	steroid hormone biosynthetic process	1	55	0.246538	0.517812
GO:2000179	positive regulation of neural precursor cell proliferation	1	55	0.246538	0.517812
GO:0007626	locomotory behavior	2	186	0.247052	0.518314
GO:0002043	blood vessel endothelial cell proliferation involved in sprouting angiogenesis	1	56	0.250411	0.518433
GO:0003229	ventricular cardiac muscle tissue development	1	56	0.250411	0.518433
GO:0007215	glutamate receptor signaling pathway	1	56	0.250411	0.518433
GO:0030225	macrophage differentiation	1	56	0.250411	0.518433
GO:0030834	regulation of actin filament depolymerization	1	56	0.250411	0.518433
GO:0042733	embryonic digit morphogenesis	1	56	0.250411	0.518433
GO:0043631	RNA polyadenylation	1	56	0.250411	0.518433
GO:0045814	negative regulation of gene expression, epigenetic	1	56	0.250411	0.518433
GO:0051339	regulation of lyase activity	1	56	0.250411	0.518433
GO:0051496	positive regulation of stress fiber assembly	1	56	0.250411	0.518433
GO:0051784	negative regulation of nuclear division	1	56	0.250411	0.518433
GO:0086002	cardiac muscle cell action potential involved in contraction	1	56	0.250411	0.518433
GO:0035725	sodium ion transmembrane transport	2	188	0.250847	0.518765
GO:0015980	energy derivation by oxidation of organic compounds	3	339	0.252081	0.520746
GO:1990138	neuron projection extension	2	189	0.252745	0.521545
GO:0030490	maturation of SSU-rRNA	1	57	0.254264	0.522393
GO:0030857	negative regulation of epithelial cell differentiation	1	57	0.254264	0.522393
GO:0043618	regulation of transcription from RNA polymerase II promoter in response to stress	1	57	0.254264	0.522393
GO:0048260	positive regulation of receptor-mediated endocytosis	1	57	0.254264	0.522393
GO:0030111	regulation of Wnt signaling pathway	3	341	0.254832	0.522428
GO:0071496	cellular response to external stimulus	3	343	0.257587	0.522428
GO:0006584	catecholamine metabolic process	1	58	0.258098	0.522428
GO:0009712	catechol-containing compound metabolic process	1	58	0.258098	0.522428
GO:0015800	acidic amino acid transport	1	58	0.258098	0.522428
GO:0045806	negative regulation of endocytosis	1	58	0.258098	0.522428
GO:0048008	platelet-derived growth factor receptor signaling pathway	1	58	0.258098	0.522428
GO:0051785	positive regulation of nuclear division	1	58	0.258098	0.522428
GO:0055078	sodium ion homeostasis	1	58	0.258098	0.522428
GO:0060425	lung morphogenesis	1	58	0.258098	0.522428
GO:0097479	synaptic vesicle localization	1	58	0.258098	0.522428
GO:1903426	regulation of reactive oxygen species biosynthetic process	1	58	0.258098	0.522428
GO:0022900	electron transport chain	2	192	0.258441	0.522428
GO:0048639	positive regulation of developmental growth	2	192	0.258441	0.522428
GO:0050864	regulation of B cell activation	2	192	0.258441	0.522428
GO:0030324	lung development	2	193	0.260341	0.525141
GO:0035966	response to topologically incorrect protein	2	193	0.260341	0.525141
GO:0006754	ATP biosynthetic process	1	59	0.261913	0.525499
GO:0007566	embryo implantation	1	59	0.261913	0.525499
GO:0032689	negative regulation of interferon-gamma production	1	59	0.261913	0.525499
GO:0042461	photoreceptor cell development	1	59	0.261913	0.525499
GO:0043388	positive regulation of DNA binding	1	59	0.261913	0.525499
GO:0009260	ribonucleotide biosynthetic process	2	194	0.26224	0.525596
GO:0043534	blood vessel endothelial cell migration	2	195	0.26414	0.52694
GO:0001658	branching involved in ureteric bud morphogenesis	1	60	0.265707	0.52694
GO:0001954	positive regulation of cell-matrix adhesion	1	60	0.265707	0.52694
GO:0006695	cholesterol biosynthetic process	1	60	0.265707	0.52694
GO:0014002	astrocyte development	1	60	0.265707	0.52694
GO:0030071	regulation of mitotic metaphase/anaphase transition	1	60	0.265707	0.52694
GO:0048010	vascular endothelial growth factor receptor signaling pathway	1	60	0.265707	0.52694
GO:0051058	negative regulation of small GTPase mediated signal transduction	1	60	0.265707	0.52694
GO:1902653	secondary alcohol biosynthetic process	1	60	0.265707	0.52694
GO:1903747	regulation of establishment of protein localization to mitochondrion	1	60	0.265707	0.52694
GO:0099111	microtubule-based transport	2	196	0.26604	0.527044
GO:0030323	respiratory tube development	2	197	0.26794	0.529412
GO:0043010	camera-type eye development	3	351	0.268648	0.529412
GO:0006826	iron ion transport	1	61	0.269483	0.529412
GO:0030042	actin filament depolymerization	1	61	0.269483	0.529412
GO:0043124	negative regulation of I-kappaB kinase/NF-kappaB signaling	1	61	0.269483	0.529412
GO:0055008	cardiac muscle tissue morphogenesis	1	61	0.269483	0.529412
GO:0060038	cardiac muscle cell proliferation	1	61	0.269483	0.529412
GO:0086065	cell communication involved in cardiac conduction	1	61	0.269483	0.529412
GO:0003002	regionalization	3	352	0.270035	0.529943
GO:0032386	regulation of intracellular transport	3	353	0.271422	0.532112
GO:0007091	metaphase/anaphase transition of mitotic cell cycle	1	62	0.273239	0.534562
GO:0061005	cell differentiation involved in kidney development	1	62	0.273239	0.534562
GO:0051216	cartilage development	2	200	0.273639	0.534788
GO:0008064	regulation of actin polymerization or depolymerization	2	201	0.275539	0.536646
GO:0042255	ribosome assembly	1	63	0.276977	0.536646
GO:0043370	regulation of CD4-positive, alpha-beta T cell differentiation	1	63	0.276977	0.536646
GO:0046622	positive regulation of organ growth	1	63	0.276977	0.536646
GO:0060135	maternal process involved in female pregnancy	1	63	0.276977	0.536646
GO:1905515	non-motile cilium assembly	1	63	0.276977	0.536646
GO:1905517	macrophage migration	1	63	0.276977	0.536646
GO:0006164	purine nucleotide biosynthetic process	2	202	0.277438	0.536646
GO:0030832	regulation of actin filament length	2	202	0.277438	0.536646
GO:0046390	ribose phosphate biosynthetic process	2	202	0.277438	0.536646
GO:0043405	regulation of MAP kinase activity	2	203	0.279337	0.539621
GO:0010506	regulation of autophagy	3	359	0.279765	0.539621
GO:0006360	transcription by RNA polymerase I	1	64	0.280695	0.539621
GO:0043620	regulation of DNA-templated transcription in response to stress	1	64	0.280695	0.539621
GO:1902099	regulation of metaphase/anaphase transition of cell cycle	1	64	0.280695	0.539621
GO:1903670	regulation of sprouting angiogenesis	1	64	0.280695	0.539621
GO:0060326	cell chemotaxis	3	360	0.281158	0.539961
GO:0070372	regulation of ERK1 and ERK2 cascade	3	361	0.282552	0.54121
GO:0007565	female pregnancy	2	205	0.283134	0.54121
GO:0009060	aerobic respiration	2	205	0.283134	0.54121
GO:0010965	regulation of mitotic sister chromatid separation	1	65	0.284394	0.54121
GO:0043966	histone H3 acetylation	1	65	0.284394	0.54121
GO:0045071	negative regulation of viral genome replication	1	65	0.284394	0.54121
GO:0048645	animal organ formation	1	65	0.284394	0.54121
GO:1904645	response to amyloid-beta	1	65	0.284394	0.54121
GO:2001258	negative regulation of cation channel activity	1	65	0.284394	0.54121
GO:0000819	sister chromatid segregation	2	206	0.285033	0.541878
GO:0033044	regulation of chromosome organization	2	207	0.28693	0.542732
GO:0006120	mitochondrial electron transport, NADH to ubiquinone	1	66	0.288074	0.542732
GO:0006879	cellular iron ion homeostasis	1	66	0.288074	0.542732
GO:0019229	regulation of vasoconstriction	1	66	0.288074	0.542732
GO:0043277	apoptotic cell clearance	1	66	0.288074	0.542732
GO:0044784	metaphase/anaphase transition of cell cycle	1	66	0.288074	0.542732
GO:0070542	response to fatty acid	1	66	0.288074	0.542732
GO:1902475	L-alpha-amino acid transmembrane transport	1	66	0.288074	0.542732
GO:2000242	negative regulation of reproductive process	1	66	0.288074	0.542732
GO:0009266	response to temperature stimulus	2	209	0.290724	0.543982
GO:0006611	protein export from nucleus	1	67	0.291736	0.543982
GO:0016126	sterol biosynthetic process	1	67	0.291736	0.543982
GO:0030193	regulation of blood coagulation	1	67	0.291736	0.543982
GO:0030837	negative regulation of actin filament polymerization	1	67	0.291736	0.543982
GO:0032233	positive regulation of actin filament bundle assembly	1	67	0.291736	0.543982
GO:0033692	cellular polysaccharide biosynthetic process	1	67	0.291736	0.543982
GO:0045599	negative regulation of fat cell differentiation	1	67	0.291736	0.543982
GO:0051306	mitotic sister chromatid separation	1	67	0.291736	0.543982
GO:0060675	ureteric bud morphogenesis	1	67	0.291736	0.543982
GO:0030041	actin filament polymerization	2	210	0.29262	0.543982
GO:0030705	cytoskeleton-dependent intracellular transport	2	210	0.29262	0.543982
GO:0002221	pattern recognition receptor signaling pathway	2	211	0.294516	0.543982
GO:0042594	response to starvation	2	211	0.294516	0.543982
GO:0002090	regulation of receptor internalization	1	68	0.295379	0.543982
GO:0003170	heart valve development	1	68	0.295379	0.543982
GO:0009880	embryonic pattern specification	1	68	0.295379	0.543982
GO:0015909	long-chain fatty acid transport	1	68	0.295379	0.543982
GO:0033619	membrane protein proteolysis	1	68	0.295379	0.543982
GO:0045600	positive regulation of fat cell differentiation	1	68	0.295379	0.543982
GO:0061178	regulation of insulin secretion involved in cellular response to glucose stimulus	1	68	0.295379	0.543982
GO:0072171	mesonephric tubule morphogenesis	1	68	0.295379	0.543982
GO:0098930	axonal transport	1	68	0.295379	0.543982
GO:0008016	regulation of heart contraction	2	212	0.29641	0.544817
GO:0072522	purine-containing compound biosynthetic process	2	212	0.29641	0.544817
GO:0006006	glucose metabolic process	2	213	0.298305	0.545326
GO:0007187	G protein-coupled receptor signaling pathway, coupled to cyclic nucleotide second messenger	1	69	0.299003	0.545326
GO:0009206	purine ribonucleoside triphosphate biosynthetic process	1	69	0.299003	0.545326
GO:0032890	regulation of organic acid transport	1	69	0.299003	0.545326
GO:0046324	regulation of glucose import	1	69	0.299003	0.545326
GO:0048857	neural nucleus development	1	69	0.299003	0.545326
GO:0060411	cardiac septum morphogenesis	1	69	0.299003	0.545326
GO:1900046	regulation of hemostasis	1	69	0.299003	0.545326
GO:0045765	regulation of angiogenesis	3	374	0.300722	0.546283
GO:0046578	regulation of Ras protein signal transduction	2	215	0.302091	0.546283
GO:1901605	alpha-amino acid metabolic process	2	215	0.302091	0.546283
GO:0009145	purine nucleoside triphosphate biosynthetic process	1	70	0.302609	0.546283
GO:0015807	L-amino acid transport	1	70	0.302609	0.546283
GO:0032922	circadian regulation of gene expression	1	70	0.302609	0.546283
GO:0048663	neuron fate commitment	1	70	0.302609	0.546283
GO:0050994	regulation of lipid catabolic process	1	70	0.302609	0.546283
GO:1901016	regulation of potassium ion transmembrane transporter activity	1	70	0.302609	0.546283
GO:1903409	reactive oxygen species biosynthetic process	1	70	0.302609	0.546283
GO:0030336	negative regulation of cell migration	3	377	0.304926	0.546283
GO:0009566	fertilization	2	217	0.305873	0.546283
GO:0030073	insulin secretion	2	217	0.305873	0.546283
GO:0048863	stem cell differentiation	2	217	0.305873	0.546283
GO:0090276	regulation of peptide hormone secretion	2	217	0.305873	0.546283
GO:0002763	positive regulation of myeloid leukocyte differentiation	1	71	0.306197	0.546283
GO:0019226	transmission of nerve impulse	1	71	0.306197	0.546283
GO:0043967	histone H4 acetylation	1	71	0.306197	0.546283
GO:0046579	positive regulation of Ras protein signal transduction	1	71	0.306197	0.546283
GO:0051893	regulation of focal adhesion assembly	1	71	0.306197	0.546283
GO:0060415	muscle tissue morphogenesis	1	71	0.306197	0.546283
GO:0070265	necrotic cell death	1	71	0.306197	0.546283
GO:0090109	regulation of cell-substrate junction assembly	1	71	0.306197	0.546283
GO:0007178	transmembrane receptor protein serine/threonine kinase signaling pathway	3	379	0.30773	0.5485
GO:0071902	positive regulation of protein serine/threonine kinase activity	2	219	0.309652	0.549528
GO:0000281	mitotic cytokinesis	1	72	0.309766	0.549528
GO:0035418	protein localization to synapse	1	72	0.309766	0.549528
GO:0046503	glycerolipid catabolic process	1	72	0.309766	0.549528
GO:0050818	regulation of coagulation	1	72	0.309766	0.549528
GO:0032956	regulation of actin cytoskeleton organization	3	381	0.310536	0.550376
GO:0060541	respiratory system development	2	220	0.311541	0.550785
GO:0070371	ERK1 and ERK2 cascade	3	382	0.311939	0.550785
GO:0003208	cardiac ventricle morphogenesis	1	73	0.313317	0.550785
GO:0033045	regulation of sister chromatid segregation	1	73	0.313317	0.550785
GO:0033555	multicellular organismal response to stress	1	73	0.313317	0.550785
GO:0045995	regulation of embryonic development	1	73	0.313317	0.550785
GO:0046513	ceramide biosynthetic process	1	73	0.313317	0.550785
GO:1905818	regulation of chromosome separation	1	73	0.313317	0.550785
GO:0002791	regulation of peptide secretion	2	221	0.313428	0.550785
GO:0000271	polysaccharide biosynthetic process	1	74	0.31685	0.550785
GO:0003281	ventricular septum development	1	74	0.31685	0.550785
GO:0005977	glycogen metabolic process	1	74	0.31685	0.550785
GO:0006749	glutathione metabolic process	1	74	0.31685	0.550785
GO:0031124	mRNA 3'-end processing	1	74	0.31685	0.550785
GO:0032623	interleukin-2 production	1	74	0.31685	0.550785
GO:0032663	regulation of interleukin-2 production	1	74	0.31685	0.550785
GO:0042058	regulation of epidermal growth factor receptor signaling pathway	1	74	0.31685	0.550785
GO:0051145	smooth muscle cell differentiation	1	74	0.31685	0.550785
GO:0070972	protein localization to endoplasmic reticulum	1	74	0.31685	0.550785
GO:2000351	regulation of endothelial cell apoptotic process	1	74	0.31685	0.550785
GO:0006473	protein acetylation	2	223	0.317199	0.550785
GO:0090087	regulation of peptide transport	2	223	0.317199	0.550785
GO:0006959	humoral immune response	3	386	0.317554	0.550894
GO:0009201	ribonucleoside triphosphate biosynthetic process	1	75	0.320365	0.553224
GO:0045669	positive regulation of osteoblast differentiation	1	75	0.320365	0.553224
GO:1901880	negative regulation of protein depolymerization	1	75	0.320365	0.553224
GO:1903201	regulation of oxidative stress-induced cell death	1	75	0.320365	0.553224
GO:2000401	regulation of lymphocyte migration	1	75	0.320365	0.553224
GO:0006073	cellular glucan metabolic process	1	76	0.323862	0.556204
GO:0044042	glucan metabolic process	1	76	0.323862	0.556204
GO:0061035	regulation of cartilage development	1	76	0.323862	0.556204
GO:0061180	mammary gland epithelium development	1	76	0.323862	0.556204
GO:0086003	cardiac muscle cell contraction	1	76	0.323862	0.556204
GO:0150116	regulation of cell-substrate junction organization	1	76	0.323862	0.556204
GO:0002285	lymphocyte activation involved in immune response	2	227	0.324726	0.557181
GO:0007040	lysosome organization	1	77	0.327341	0.559702
GO:0072078	nephron tubule morphogenesis	1	77	0.327341	0.559702
GO:0080171	lytic vacuole organization	1	77	0.327341	0.559702
GO:2000146	negative regulation of cell motility	3	393	0.327384	0.559702
GO:0071900	regulation of protein serine/threonine kinase activity	3	395	0.330193	0.560461
GO:0007601	visual perception	2	230	0.330359	0.560461
GO:0071805	potassium ion transmembrane transport	2	230	0.330359	0.560461
GO:0006635	fatty acid beta-oxidation	1	78	0.330803	0.560461
GO:0014855	striated muscle cell proliferation	1	78	0.330803	0.560461
GO:0030199	collagen fibril organization	1	78	0.330803	0.560461
GO:0035773	insulin secretion involved in cellular response to glucose stimulus	1	78	0.330803	0.560461
GO:0048644	muscle organ morphogenesis	1	78	0.330803	0.560461
GO:0050922	negative regulation of chemotaxis	1	78	0.330803	0.560461
GO:0061077	chaperone-mediated protein folding	1	78	0.330803	0.560461
GO:0014823	response to activity	1	79	0.334246	0.562753
GO:0030968	endoplasmic reticulum unfolded protein response	1	79	0.334246	0.562753
GO:0031016	pancreas development	1	79	0.334246	0.562753
GO:0051057	positive regulation of small GTPase mediated signal transduction	1	79	0.334246	0.562753
GO:0051966	regulation of synaptic transmission, glutamatergic	1	79	0.334246	0.562753
GO:0072088	nephron epithelium morphogenesis	1	79	0.334246	0.562753
GO:0086001	cardiac muscle cell action potential	1	79	0.334246	0.562753
GO:0009749	response to glucose	2	233	0.335979	0.564177
GO:0044706	multi-multicellular organism process	2	233	0.335979	0.564177
GO:0001570	vasculogenesis	1	80	0.337673	0.564177
GO:0072577	endothelial cell apoptotic process	1	80	0.337673	0.564177
GO:1905330	regulation of morphogenesis of an epithelium	1	80	0.337673	0.564177
GO:0050953	sensory perception of light stimulus	2	234	0.337849	0.564177
GO:1901888	regulation of cell junction assembly	2	234	0.337849	0.564177
GO:0044282	small molecule catabolic process	3	401	0.338619	0.564177
GO:0051271	negative regulation of cellular component movement	3	401	0.338619	0.564177
GO:0006469	negative regulation of protein kinase activity	2	235	0.339718	0.564177
GO:0030100	regulation of endocytosis	2	235	0.339718	0.564177
GO:1902905	positive regulation of supramolecular fiber organization	2	235	0.339718	0.564177
GO:0006094	gluconeogenesis	1	81	0.341082	0.564177
GO:0019731	antibacterial humoral response	1	81	0.341082	0.564177
GO:0034637	cellular carbohydrate biosynthetic process	1	81	0.341082	0.564177
GO:0048247	lymphocyte chemotaxis	1	81	0.341082	0.564177
GO:0055021	regulation of cardiac muscle tissue growth	1	81	0.341082	0.564177
GO:0061333	renal tubule morphogenesis	1	81	0.341082	0.564177
GO:0071230	cellular response to amino acid stimulus	1	81	0.341082	0.564177
GO:0090049	regulation of cell migration involved in sprouting angiogenesis	1	81	0.341082	0.564177
GO:0044242	cellular lipid catabolic process	2	237	0.343451	0.566801
GO:0001654	eye development	3	405	0.344234	0.566801
GO:0050688	regulation of defense response to virus	1	82	0.344473	0.566801
GO:0060395	SMAD protein signal transduction	1	82	0.344473	0.566801
GO:0072028	nephron morphogenesis	1	82	0.344473	0.566801
GO:2000379	positive regulation of reactive oxygen species metabolic process	1	82	0.344473	0.566801
GO:0008154	actin polymerization or depolymerization	2	238	0.345315	0.567397
GO:0007411	axon guidance	2	239	0.347178	0.567397
GO:0008037	cell recognition	2	239	0.347178	0.567397
GO:0001707	mesoderm formation	1	83	0.347847	0.567397
GO:0008306	associative learning	1	83	0.347847	0.567397
GO:0009205	purine ribonucleoside triphosphate metabolic process	1	83	0.347847	0.567397
GO:0032272	negative regulation of protein polymerization	1	83	0.347847	0.567397
GO:0042274	ribosomal small subunit biogenesis	1	83	0.347847	0.567397
GO:0070527	platelet aggregation	1	83	0.347847	0.567397
GO:0070830	bicellular tight junction assembly	1	83	0.347847	0.567397
GO:0097485	neuron projection guidance	2	240	0.349038	0.568848
GO:0150063	visual system development	3	409	0.349846	0.569422
GO:0009746	response to hexose	2	241	0.350897	0.569422
GO:0016575	histone deacetylation	1	84	0.351204	0.569422
GO:0019319	hexose biosynthetic process	1	84	0.351204	0.569422
GO:0030500	regulation of bone mineralization	1	84	0.351204	0.569422
GO:0046637	regulation of alpha-beta T cell differentiation	1	84	0.351204	0.569422
GO:0071674	mononuclear cell migration	2	242	0.352755	0.570526
GO:0030900	forebrain development	3	412	0.354052	0.570526
GO:0000422	autophagy of mitochondrion	1	85	0.354544	0.570526
GO:0008589	regulation of smoothened signaling pathway	1	85	0.354544	0.570526
GO:0042310	vasoconstriction	1	85	0.354544	0.570526
GO:0048332	mesoderm morphogenesis	1	85	0.354544	0.570526
GO:0051899	membrane depolarization	1	85	0.354544	0.570526
GO:0061726	mitochondrion disassembly	1	85	0.354544	0.570526
GO:0033157	regulation of intracellular protein transport	2	243	0.35461	0.570526
GO:0006112	energy reserve metabolic process	1	86	0.357867	0.571858
GO:0006835	dicarboxylic acid transport	1	86	0.357867	0.571858
GO:0009142	nucleoside triphosphate biosynthetic process	1	86	0.357867	0.571858
GO:0031640	killing of cells of other organism	1	86	0.357867	0.571858
GO:0032613	interleukin-10 production	1	86	0.357867	0.571858
GO:0032653	regulation of interleukin-10 production	1	86	0.357867	0.571858
GO:0055072	iron ion homeostasis	1	86	0.357867	0.571858
GO:1900542	regulation of purine nucleotide metabolic process	1	86	0.357867	0.571858
GO:0006364	rRNA processing	2	245	0.358316	0.57209
GO:0002064	epithelial cell development	2	246	0.360165	0.573734
GO:0010827	regulation of glucose transmembrane transport	1	87	0.361172	0.573734
GO:0046323	glucose import	1	87	0.361172	0.573734
GO:0050772	positive regulation of axonogenesis	1	87	0.361172	0.573734
GO:0120192	tight junction assembly	1	87	0.361172	0.573734
GO:1901224	positive regulation of NIK/NF-kappaB signaling	1	87	0.361172	0.573734
GO:0010001	glial cell differentiation	2	247	0.362013	0.574102
GO:0034284	response to monosaccharide	2	247	0.362013	0.574102
GO:0002685	regulation of leukocyte migration	2	248	0.36386	0.574118
GO:0046777	protein autophosphorylation	2	248	0.36386	0.574118
GO:0060047	heart contraction	2	248	0.36386	0.574118
GO:0001942	hair follicle development	1	88	0.364461	0.574118
GO:0006140	regulation of nucleotide metabolic process	1	88	0.364461	0.574118
GO:0046364	monosaccharide biosynthetic process	1	88	0.364461	0.574118
GO:0060420	regulation of heart growth	1	88	0.364461	0.574118
GO:0071277	cellular response to calcium ion	1	88	0.364461	0.574118
GO:0045333	cellular respiration	2	249	0.365704	0.574317
GO:0016485	protein processing	2	250	0.367546	0.574317
GO:0006446	regulation of translational initiation	1	89	0.367734	0.574317
GO:0006493	protein O-linked glycosylation	1	89	0.367734	0.574317
GO:0009144	purine nucleoside triphosphate metabolic process	1	89	0.367734	0.574317
GO:2000177	regulation of neural precursor cell proliferation	1	89	0.367734	0.574317
GO:0032970	regulation of actin filament-based process	3	422	0.368049	0.574317
GO:0048880	sensory system development	3	422	0.368049	0.574317
GO:0003007	heart morphogenesis	2	251	0.369386	0.574317
GO:0016197	endosomal transport	2	251	0.369386	0.574317
GO:0006631	fatty acid metabolic process	3	423	0.369446	0.574317
GO:0042742	defense response to bacterium	3	423	0.369446	0.574317
GO:0045860	positive regulation of protein kinase activity	3	423	0.369446	0.574317
GO:1902903	regulation of supramolecular fiber organization	3	423	0.369446	0.574317
GO:0009199	ribonucleoside triphosphate metabolic process	1	90	0.370989	0.574317
GO:0009798	axis specification	1	90	0.370989	0.574317
GO:0015908	fatty acid transport	1	90	0.370989	0.574317
GO:0071229	cellular response to acid chemical	1	90	0.370989	0.574317
GO:1901879	regulation of protein depolymerization	1	90	0.370989	0.574317
GO:1903578	regulation of ATP metabolic process	1	90	0.370989	0.574317
GO:2001251	negative regulation of chromosome organization	1	90	0.370989	0.574317
GO:0010594	regulation of endothelial cell migration	2	253	0.37306	0.576018
GO:0060560	developmental growth involved in morphogenesis	2	253	0.37306	0.576018
GO:2001234	negative regulation of apoptotic signaling pathway	2	253	0.37306	0.576018
GO:0014068	positive regulation of phosphatidylinositol 3-kinase signaling	1	91	0.374228	0.576018
GO:0022404	molting cycle process	1	91	0.374228	0.576018
GO:0022405	hair cycle process	1	91	0.374228	0.576018
GO:0044070	regulation of anion transport	1	91	0.374228	0.576018
GO:0019318	hexose metabolic process	2	254	0.374894	0.576101
GO:0051495	positive regulation of cytoskeleton organization	2	254	0.374894	0.576101
GO:0006813	potassium ion transport	2	255	0.376725	0.576492
GO:0070085	glycosylation	2	255	0.376725	0.576492
GO:0009064	glutamine family amino acid metabolic process	1	92	0.37745	0.576492
GO:0043242	negative regulation of protein-containing complex disassembly	1	92	0.37745	0.576492
GO:0043297	apical junction assembly	1	92	0.37745	0.576492
GO:1900407	regulation of cellular response to oxidative stress	1	92	0.37745	0.576492
GO:1903533	regulation of protein targeting	1	92	0.37745	0.576492
GO:0040013	negative regulation of locomotion	3	429	0.377819	0.576492
GO:0001656	metanephros development	1	93	0.380656	0.576492
GO:0002548	monocyte chemotaxis	1	93	0.380656	0.576492
GO:0006910	phagocytosis, recognition	1	93	0.380656	0.576492
GO:0014033	neural crest cell differentiation	1	93	0.380656	0.576492
GO:0051781	positive regulation of cell division	1	93	0.380656	0.576492
GO:0051983	regulation of chromosome segregation	1	93	0.380656	0.576492
GO:0060968	regulation of gene silencing	1	93	0.380656	0.576492
GO:0090559	regulation of membrane permeability	1	93	0.380656	0.576492
GO:0098773	skin epidermis development	1	93	0.380656	0.576492
GO:0120193	tight junction organization	1	93	0.380656	0.576492
GO:0003015	heart process	2	258	0.382208	0.576525
GO:0006814	sodium ion transport	2	258	0.382208	0.576525
GO:0016072	rRNA metabolic process	2	258	0.382208	0.576525
GO:0032271	regulation of protein polymerization	2	258	0.382208	0.576525
GO:0046395	carboxylic acid catabolic process	2	258	0.382208	0.576525
GO:0019217	regulation of fatty acid metabolic process	1	94	0.383846	0.576687
GO:0032413	negative regulation of ion transmembrane transporter activity	1	94	0.383846	0.576687
GO:0045069	regulation of viral genome replication	1	94	0.383846	0.576687
GO:0048041	focal adhesion assembly	1	94	0.383846	0.576687
GO:0061844	antimicrobial humoral immune response mediated by antimicrobial peptide	1	94	0.383846	0.576687
GO:0090068	positive regulation of cell cycle process	2	260	0.385851	0.579238
GO:0051952	regulation of amine transport	1	95	0.387019	0.580067
GO:2001252	positive regulation of chromosome organization	1	95	0.387019	0.580067
GO:0048588	developmental cell growth	2	261	0.38767	0.58058
GO:0016054	organic acid catabolic process	2	262	0.389486	0.58156
GO:0061448	connective tissue development	2	262	0.389486	0.58156
GO:0071560	cellular response to transforming growth factor beta stimulus	2	262	0.389486	0.58156
GO:0001657	ureteric bud development	1	96	0.390176	0.58156
GO:0006497	protein lipidation	1	96	0.390176	0.58156
GO:0008585	female gonad development	1	96	0.390176	0.58156
GO:0030072	peptide hormone secretion	2	263	0.3913	0.581722
GO:0033673	negative regulation of kinase activity	2	263	0.3913	0.581722
GO:0072593	reactive oxygen species metabolic process	2	263	0.3913	0.581722
GO:0001503	ossification	3	440	0.39311	0.581722
GO:0008625	extrinsic apoptotic signaling pathway via death domain receptors	1	97	0.393317	0.581722
GO:0034121	regulation of toll-like receptor signaling pathway	1	97	0.393317	0.581722
GO:0045445	myoblast differentiation	1	97	0.393317	0.581722
GO:0072163	mesonephric epithelium development	1	97	0.393317	0.581722
GO:0072164	mesonephric tubule development	1	97	0.393317	0.581722
GO:0051402	neuron apoptotic process	2	265	0.39492	0.581722
GO:0070997	neuron death	3	442	0.395881	0.581722
GO:0001843	neural tube closure	1	98	0.396442	0.581722
GO:0002042	cell migration involved in sprouting angiogenesis	1	99	0.399551	0.581722
GO:0002437	inflammatory response to antigenic stimulus	1	99	0.399551	0.581722
GO:0003333	amino acid transmembrane transport	1	99	0.399551	0.581722
GO:0031397	negative regulation of protein ubiquitination	1	99	0.399551	0.581722
GO:0032720	negative regulation of tumor necrosis factor production	1	99	0.399551	0.581722
GO:0048477	oogenesis	1	99	0.399551	0.581722
GO:0048708	astrocyte differentiation	1	99	0.399551	0.581722
GO:0051304	chromosome separation	1	99	0.399551	0.581722
GO:0051492	regulation of stress fiber assembly	1	99	0.399551	0.581722
GO:0060606	tube closure	1	99	0.399551	0.581722
GO:0072080	nephron tubule development	1	99	0.399551	0.581722
GO:0007409	axonogenesis	3	445	0.400032	0.581722
GO:0009165	nucleotide biosynthetic process	2	268	0.400333	0.581722
GO:0030595	leukocyte chemotaxis	2	268	0.400333	0.581722
GO:0045732	positive regulation of protein catabolic process	2	268	0.400333	0.581722
GO:0071559	response to transforming growth factor beta	2	268	0.400333	0.581722
GO:0002790	peptide secretion	2	269	0.402132	0.581722
GO:0042158	lipoprotein biosynthetic process	1	100	0.402644	0.581722
GO:0044264	cellular polysaccharide metabolic process	1	100	0.402644	0.581722
GO:0060993	kidney morphogenesis	1	100	0.402644	0.581722
GO:0070252	actin-mediated cell contraction	1	100	0.402644	0.581722
GO:1901379	regulation of potassium ion transmembrane transport	1	100	0.402644	0.581722
GO:2000514	regulation of CD4-positive, alpha-beta T cell activation	1	100	0.402644	0.581722
GO:0042176	regulation of protein catabolic process	3	447	0.402794	0.581722
GO:0002274	myeloid leukocyte activation	2	270	0.403929	0.581722
GO:1901293	nucleoside phosphate biosynthetic process	2	270	0.403929	0.581722
GO:0010959	regulation of metal ion transport	3	449	0.405554	0.581722
GO:0001823	mesonephros development	1	101	0.405722	0.581722
GO:0030510	regulation of BMP signaling pathway	1	101	0.405722	0.581722
GO:0043648	dicarboxylic acid metabolic process	1	101	0.405722	0.581722
GO:0046545	development of primary female sexual characteristics	1	101	0.405722	0.581722
GO:0097306	cellular response to alcohol	1	101	0.405722	0.581722
GO:0106027	neuron projection organization	1	101	0.405722	0.581722
GO:1901606	alpha-amino acid catabolic process	1	101	0.405722	0.581722
GO:1903556	negative regulation of tumor necrosis factor superfamily cytokine production	1	101	0.405722	0.581722
GO:0071219	cellular response to molecule of bacterial origin	2	271	0.405723	0.581722
GO:0071356	cellular response to tumor necrosis factor	2	271	0.405723	0.581722
GO:1901215	negative regulation of neuron death	2	271	0.405723	0.581722
GO:0031334	positive regulation of protein-containing complex assembly	2	272	0.407515	0.582563
GO:0002711	positive regulation of T cell mediated immunity	1	102	0.408783	0.582563
GO:0007044	cell-substrate junction assembly	1	102	0.408783	0.582563
GO:0032436	positive regulation of proteasomal ubiquitin-dependent protein catabolic process	1	102	0.408783	0.582563
GO:0061326	renal tubule development	1	102	0.408783	0.582563
GO:0061640	cytoskeleton-dependent cytokinesis	1	102	0.408783	0.582563
GO:0070098	chemokine-mediated signaling pathway	1	102	0.408783	0.582563
GO:1902882	regulation of response to oxidative stress	1	102	0.408783	0.582563
GO:0097305	response to alcohol	2	274	0.411091	0.583373
GO:0007589	body fluid secretion	1	103	0.411829	0.583373
GO:0010507	negative regulation of autophagy	1	103	0.411829	0.583373
GO:0015837	amine transport	1	103	0.411829	0.583373
GO:0035249	synaptic transmission, glutamatergic	1	103	0.411829	0.583373
GO:0070167	regulation of biomineral tissue development	1	103	0.411829	0.583373
GO:1901655	cellular response to ketone	1	103	0.411829	0.583373
GO:1902414	protein localization to cell junction	1	103	0.411829	0.583373
GO:0009743	response to carbohydrate	2	276	0.414656	0.586344
GO:0014020	primary neural tube formation	1	104	0.41486	0.586344
GO:0030516	regulation of axon extension	1	104	0.41486	0.586344
GO:0030099	myeloid cell differentiation	3	456	0.415183	0.586361
GO:0046883	regulation of hormone secretion	2	277	0.416435	0.587688
GO:0009062	fatty acid catabolic process	1	105	0.417875	0.58803
GO:0042147	retrograde transport, endosome to Golgi	1	105	0.417875	0.58803
GO:0110149	regulation of biomineralization	1	105	0.417875	0.58803
GO:0007389	pattern specification process	3	458	0.417926	0.58803
GO:0001708	cell fate specification	1	106	0.420875	0.590855
GO:0006476	protein deacetylation	1	106	0.420875	0.590855
GO:0070509	calcium ion import	1	106	0.420875	0.590855
GO:0042593	glucose homeostasis	2	280	0.421756	0.591081
GO:0033500	carbohydrate homeostasis	2	281	0.423524	0.591081
GO:0090150	establishment of protein localization to membrane	2	281	0.423524	0.591081
GO:0002027	regulation of heart rate	1	107	0.423859	0.591081
GO:0003279	cardiac septum development	1	107	0.423859	0.591081
GO:0006576	cellular biogenic amine metabolic process	1	107	0.423859	0.591081
GO:0030004	cellular monovalent inorganic cation homeostasis	1	107	0.423859	0.591081
GO:0055017	cardiac muscle tissue growth	1	107	0.423859	0.591081
GO:2001243	negative regulation of intrinsic apoptotic signaling pathway	1	107	0.423859	0.591081
GO:0007548	sex differentiation	2	282	0.425289	0.592153
GO:0019233	sensory perception of pain	1	108	0.426828	0.592153
GO:0019395	fatty acid oxidation	1	108	0.426828	0.592153
GO:0034109	homotypic cell-cell adhesion	1	108	0.426828	0.592153
GO:0051588	regulation of neurotransmitter transport	1	108	0.426828	0.592153
GO:0110020	regulation of actomyosin structure organization	1	108	0.426828	0.592153
GO:0150115	cell-substrate junction organization	1	108	0.426828	0.592153
GO:0050851	antigen receptor-mediated signaling pathway	2	284	0.428811	0.594467
GO:0046822	regulation of nucleocytoplasmic transport	1	109	0.429782	0.595374
GO:0045927	positive regulation of growth	2	286	0.432322	0.598126
GO:0007173	epidermal growth factor receptor signaling pathway	1	110	0.432721	0.598126
GO:0030838	positive regulation of actin filament polymerization	1	110	0.432721	0.598126
GO:0005976	polysaccharide metabolic process	1	111	0.435645	0.599528
GO:0007088	regulation of mitotic nuclear division	1	111	0.435645	0.599528
GO:0019886	antigen processing and presentation of exogenous peptide antigen via MHC class II	1	111	0.435645	0.599528
GO:1903321	negative regulation of protein modification by small protein conjugation or removal	1	111	0.435645	0.599528
GO:1990868	response to chemokine	1	111	0.435645	0.599528
GO:1990869	cellular response to chemokine	1	111	0.435645	0.599528
GO:0001841	neural tube formation	1	112	0.438554	0.60019
GO:0006626	protein targeting to mitochondrion	1	112	0.438554	0.60019
GO:0006958	complement activation, classical pathway	1	112	0.438554	0.60019
GO:0030148	sphingolipid biosynthetic process	1	112	0.438554	0.60019
GO:0031532	actin cytoskeleton reorganization	1	112	0.438554	0.60019
GO:0051702	biological process involved in interaction with symbiont	1	112	0.438554	0.60019
GO:0009636	response to toxic substance	2	290	0.439311	0.60019
GO:0034976	response to endoplasmic reticulum stress	2	290	0.439311	0.60019
GO:0043122	regulation of I-kappaB kinase/NF-kappaB signaling	2	290	0.439311	0.60019
GO:0043588	skin development	2	290	0.439311	0.60019
GO:0009141	nucleoside triphosphate metabolic process	1	113	0.441448	0.6018
GO:0032231	regulation of actin filament bundle assembly	1	113	0.441448	0.6018
GO:1904035	regulation of epithelial cell apoptotic process	1	113	0.441448	0.6018
GO:0044262	cellular carbohydrate metabolic process	2	292	0.442788	0.60319
GO:0050808	synapse organization	3	477	0.443768	0.603541
GO:0001938	positive regulation of endothelial cell proliferation	1	114	0.444327	0.603541
GO:0034440	lipid oxidation	1	114	0.444327	0.603541
GO:0043266	regulation of potassium ion transport	1	114	0.444327	0.603541
GO:0000041	transition metal ion transport	1	115	0.447191	0.603949
GO:0030038	contractile actin filament bundle assembly	1	115	0.447191	0.603949
GO:0030317	flagellated sperm motility	1	115	0.447191	0.603949
GO:0043149	stress fiber assembly	1	115	0.447191	0.603949
GO:0046620	regulation of organ growth	1	115	0.447191	0.603949
GO:0060419	heart growth	1	115	0.447191	0.603949
GO:0090288	negative regulation of cellular response to growth factor stimulus	1	115	0.447191	0.603949
GO:0097722	sperm motility	1	115	0.447191	0.603949
GO:0051348	negative regulation of transferase activity	2	296	0.449706	0.605195
GO:0071216	cellular response to biotic stimulus	2	296	0.449706	0.605195
GO:0002495	antigen processing and presentation of peptide antigen via MHC class II	1	116	0.450041	0.605195
GO:0045807	positive regulation of endocytosis	1	116	0.450041	0.605195
GO:0050829	defense response to Gram-negative bacterium	1	116	0.450041	0.605195
GO:0098869	cellular oxidant detoxification	1	116	0.450041	0.605195
GO:0051960	regulation of nervous system development	3	482	0.450497	0.605376
GO:0050708	regulation of protein secretion	2	297	0.451428	0.60555
GO:0032410	negative regulation of transporter activity	1	117	0.452877	0.60555
GO:0035601	protein deacylation	1	117	0.452877	0.60555
GO:0046660	female sex differentiation	1	117	0.452877	0.60555
GO:0051261	protein depolymerization	1	117	0.452877	0.60555
GO:0071887	leukocyte apoptotic process	1	117	0.452877	0.60555
GO:0072009	nephron epithelium development	1	117	0.452877	0.60555
GO:0002504	antigen processing and presentation of peptide or polysaccharide antigen via MHC class II	1	118	0.455698	0.607167
GO:0006672	ceramide metabolic process	1	118	0.455698	0.607167
GO:0022037	metencephalon development	1	118	0.455698	0.607167
GO:0030593	neutrophil chemotaxis	1	118	0.455698	0.607167
GO:0034620	cellular response to unfolded protein	1	118	0.455698	0.607167
GO:0007281	germ cell development	2	300	0.456577	0.607909
GO:0000280	nuclear division	3	487	0.457195	0.608302
GO:0006641	triglyceride metabolic process	1	119	0.458504	0.608325
GO:0032729	positive regulation of interferon-gamma production	1	119	0.458504	0.608325
GO:0046916	cellular transition metal ion homeostasis	1	119	0.458504	0.608325
GO:0061387	regulation of extent of cell growth	1	119	0.458504	0.608325
GO:0030522	intracellular receptor signaling pathway	2	302	0.459994	0.608705
GO:0098813	nuclear chromosome segregation	2	302	0.459994	0.608705
GO:0001676	long-chain fatty acid metabolic process	1	120	0.461296	0.608705
GO:0022600	digestive system process	1	120	0.461296	0.608705
GO:0040029	regulation of gene expression, epigenetic	1	120	0.461296	0.608705
GO:1901890	positive regulation of cell junction assembly	1	120	0.461296	0.608705
GO:1903008	organelle disassembly	1	120	0.461296	0.608705
GO:0034612	response to tumor necrosis factor	2	303	0.461698	0.608705
GO:0043542	endothelial cell migration	2	303	0.461698	0.608705
GO:0031331	positive regulation of cellular catabolic process	3	492	0.46386	0.610982
GO:2000060	positive regulation of ubiquitin-dependent protein catabolic process	1	121	0.464074	0.610982
GO:0006979	response to oxidative stress	3	493	0.0722184	0.612022
GO:0006911	phagocytosis, engulfment	1	122	0.466838	0.613763
GO:0003206	cardiac chamber morphogenesis	1	123	0.469587	0.616948
GO:0014066	regulation of phosphatidylinositol 3-kinase signaling	1	124	0.472323	0.619677
GO:0090100	positive regulation of transmembrane receptor protein serine/threonine kinase signaling pathway	1	124	0.472323	0.619677
GO:0015833	peptide transport	2	310	0.473539	0.620408
GO:0046034	ATP metabolic process	2	310	0.473539	0.620408
GO:0061564	axon development	3	500	0.47445	0.620451
GO:0010811	positive regulation of cell-substrate adhesion	1	125	0.475045	0.620451
GO:0042752	regulation of circadian rhythm	1	125	0.475045	0.620451
GO:0045639	positive regulation of myeloid cell differentiation	1	125	0.475045	0.620451
GO:0140014	mitotic nuclear division	2	311	0.475218	0.620451
GO:0050853	B cell receptor signaling pathway	1	126	0.477752	0.622896
GO:1904659	glucose transmembrane transport	1	126	0.477752	0.622896
GO:0001822	kidney development	2	313	0.478566	0.623389
GO:0003231	cardiac ventricle development	1	127	0.480446	0.623389
GO:0009063	cellular amino acid catabolic process	1	127	0.480446	0.623389
GO:0030326	embryonic limb morphogenesis	1	127	0.480446	0.623389
GO:0035113	embryonic appendage morphogenesis	1	127	0.480446	0.623389
GO:0071901	negative regulation of protein serine/threonine kinase activity	1	127	0.480446	0.623389
GO:0072329	monocarboxylic acid catabolic process	1	127	0.480446	0.623389
GO:0010632	regulation of epithelial cell migration	2	315	0.481902	0.624417
GO:0015849	organic acid transport	2	315	0.481902	0.624417
GO:0002366	leukocyte activation involved in immune response	2	316	0.483565	0.626141
GO:0034599	cellular response to oxidative stress	2	317	0.485224	0.627859
GO:0031123	RNA 3'-end processing	1	129	0.485792	0.628163
GO:0006413	translational initiation	1	130	0.488445	0.629978
GO:0008645	hexose transmembrane transport	1	130	0.488445	0.629978
GO:0060294	cilium movement involved in cell motility	1	130	0.488445	0.629978
GO:0006520	cellular amino acid metabolic process	2	319	0.488534	0.629978
GO:0002263	cell activation involved in immune response	2	320	0.490184	0.631241
GO:0097193	intrinsic apoptotic signaling pathway	2	320	0.490184	0.631241
GO:0021987	cerebral cortex development	1	131	0.491084	0.631538
GO:1990748	cellular detoxification	1	131	0.491084	0.631538
GO:0072001	renal system development	2	322	0.493473	0.633617
GO:0015749	monosaccharide transmembrane transport	1	132	0.49371	0.633617
GO:0030048	actin filament-based movement	1	132	0.49371	0.633617
GO:0042254	ribosome biogenesis	2	323	0.495113	0.634986
GO:0022612	gland morphogenesis	1	133	0.496322	0.636103
GO:0034219	carbohydrate transmembrane transport	1	134	0.498921	0.636403
GO:0043467	regulation of generation of precursor metabolites and energy	1	134	0.498921	0.636403
GO:0051897	positive regulation of protein kinase B signaling	1	134	0.498921	0.636403
GO:0051928	positive regulation of calcium ion transport	1	134	0.498921	0.636403
GO:0090630	activation of GTPase activity	1	134	0.498921	0.636403
GO:0098732	macromolecule deacylation	1	134	0.498921	0.636403
GO:1901800	positive regulation of proteasomal protein catabolic process	1	134	0.498921	0.636403
GO:0043244	regulation of protein-containing complex disassembly	1	135	0.501507	0.638143
GO:0045446	endothelial cell differentiation	1	135	0.501507	0.638143
GO:0072655	establishment of protein localization to mitochondrion	1	135	0.501507	0.638143
GO:0046879	hormone secretion	2	327	0.50164	0.638143
GO:0031623	receptor internalization	1	136	0.504079	0.640381
GO:0048525	negative regulation of viral process	1	136	0.504079	0.640381
GO:0007249	I-kappaB kinase/NF-kappaB signaling	2	329	0.504883	0.640971
GO:0021782	glial cell development	1	137	0.506638	0.642333
GO:1901222	regulation of NIK/NF-kappaB signaling	1	137	0.506638	0.642333
GO:0006909	phagocytosis	2	331	0.508113	0.64377
GO:1990266	neutrophil migration	1	138	0.509185	0.644693
GO:0002455	humoral immune response mediated by circulating immunoglobulin	1	139	0.511718	0.646164
GO:0002720	positive regulation of cytokine production involved in immune response	1	139	0.511718	0.646164
GO:0097237	cellular response to toxic substance	1	139	0.511718	0.646164
GO:1904019	epithelial cell apoptotic process	1	139	0.511718	0.646164
GO:0051258	protein polymerization	2	334	0.512933	0.647264
GO:0001704	formation of primary germ layer	1	140	0.514238	0.64761
GO:0009408	response to heat	1	140	0.514238	0.64761
GO:0071621	granulocyte chemotaxis	1	140	0.514238	0.64761
GO:0006956	complement activation	1	141	0.516745	0.649032
GO:0042552	myelination	1	141	0.516745	0.649032
GO:0055007	cardiac muscle cell differentiation	1	141	0.516745	0.649032
GO:0070585	protein localization to mitochondrion	1	141	0.516745	0.649032
GO:0001952	regulation of cell-matrix adhesion	1	142	0.51924	0.649223
GO:0002688	regulation of leukocyte chemotaxis	1	142	0.51924	0.649223
GO:0007498	mesoderm development	1	142	0.51924	0.649223
GO:0043624	cellular protein complex disassembly	1	142	0.51924	0.649223
GO:0009914	hormone transport	2	338	0.519311	0.649223
GO:0007272	ensheathment of neurons	1	143	0.521722	0.649223
GO:0008366	axon ensheathment	1	143	0.521722	0.649223
GO:0008584	male gonad development	1	143	0.521722	0.649223
GO:0019079	viral genome replication	1	143	0.521722	0.649223
GO:0035296	regulation of tube diameter	1	143	0.521722	0.649223
GO:0060048	cardiac muscle contraction	1	143	0.521722	0.649223
GO:0062207	regulation of pattern recognition receptor signaling pathway	1	143	0.521722	0.649223
GO:0071675	regulation of mononuclear cell migration	1	143	0.521722	0.649223
GO:0097746	blood vessel diameter maintenance	1	143	0.521722	0.649223
GO:0045787	positive regulation of cell cycle	2	341	0.524058	0.64972
GO:0042177	negative regulation of protein catabolic process	1	144	0.524191	0.64972
GO:0046546	development of primary male sexual characteristics	1	144	0.524191	0.64972
GO:0050871	positive regulation of B cell activation	1	144	0.524191	0.64972
GO:0055076	transition metal ion homeostasis	1	144	0.524191	0.64972
GO:0072073	kidney epithelium development	1	144	0.524191	0.64972
GO:0035150	regulation of tube size	1	145	0.526647	0.652336
GO:1902105	regulation of leukocyte differentiation	2	343	0.527206	0.652361
GO:0042063	gliogenesis	2	344	0.528774	0.652361
GO:0002478	antigen processing and presentation of exogenous peptide antigen	1	146	0.529091	0.652361
GO:0002709	regulation of T cell mediated immunity	1	146	0.529091	0.652361
GO:0030183	B cell differentiation	1	146	0.529091	0.652361
GO:0031333	negative regulation of protein-containing complex assembly	1	146	0.529091	0.652361
GO:0042157	lipoprotein metabolic process	1	146	0.529091	0.652361
GO:0006865	amino acid transport	1	147	0.531522	0.654502
GO:0071346	cellular response to interferon-gamma	1	147	0.531522	0.654502
GO:0042886	amide transport	2	347	0.533459	0.656194
GO:0002761	regulation of myeloid leukocyte differentiation	1	148	0.533941	0.656194
GO:0030216	keratinocyte differentiation	1	148	0.533941	0.656194
GO:0035107	appendage morphogenesis	1	149	0.536348	0.657703
GO:0035108	limb morphogenesis	1	149	0.536348	0.657703
GO:0060078	regulation of postsynaptic membrane potential	1	149	0.536348	0.657703
GO:0060271	cilium assembly	2	349	0.536565	0.657703
GO:0048638	regulation of developmental growth	2	351	0.539657	0.660711
GO:0007093	mitotic cell cycle checkpoint signaling	1	151	0.541124	0.660711
GO:0019827	stem cell population maintenance	1	151	0.541124	0.660711
GO:0035967	cellular response to topologically incorrect protein	1	151	0.541124	0.660711
GO:0072006	nephron development	1	151	0.541124	0.660711
GO:0097553	calcium ion transmembrane import into cytosol	1	151	0.541124	0.660711
GO:0007292	female gamete generation	1	152	0.543494	0.662317
GO:0019730	antimicrobial humoral response	1	152	0.543494	0.662317
GO:0045667	regulation of osteoblast differentiation	1	152	0.543494	0.662317
GO:0016042	lipid catabolic process	2	354	0.544269	0.662833
GO:0007612	learning	1	153	0.545851	0.663473
GO:0046467	membrane lipid biosynthetic process	1	153	0.545851	0.663473
GO:1905039	carboxylic acid transmembrane transport	1	153	0.545851	0.663473
GO:0051592	response to calcium ion	1	154	0.548197	0.665037
GO:0098727	maintenance of cell number	1	154	0.548197	0.665037
GO:1903825	organic acid transmembrane transport	1	154	0.548197	0.665037
GO:0006639	acylglycerol metabolic process	1	155	0.55053	0.667439
GO:0001655	urogenital system development	2	359	0.551884	0.668104
GO:0006638	neutral lipid metabolic process	1	156	0.552852	0.668104
GO:0019884	antigen processing and presentation of exogenous antigen	1	156	0.552852	0.668104
GO:0043524	negative regulation of neuron apoptotic process	1	156	0.552852	0.668104
GO:1903052	positive regulation of proteolysis involved in cellular protein catabolic process	1	156	0.552852	0.668104
GO:0048813	dendrite morphogenesis	1	157	0.555162	0.670035
GO:0055067	monovalent inorganic cation homeostasis	1	157	0.555162	0.670035
GO:0014065	phosphatidylinositol 3-kinase signaling	1	158	0.55746	0.671948
GO:0050830	defense response to Gram-positive bacterium	1	158	0.55746	0.671948
GO:0016571	histone methylation	1	159	0.559746	0.673841
GO:0043484	regulation of RNA splicing	1	159	0.559746	0.673841
GO:0003158	endothelium development	1	160	0.562021	0.674425
GO:0016573	histone acetylation	1	160	0.562021	0.674425
GO:0032273	positive regulation of protein polymerization	1	160	0.562021	0.674425
GO:0032434	regulation of proteasomal ubiquitin-dependent protein catabolic process	1	160	0.562021	0.674425
GO:0046634	regulation of alpha-beta T cell activation	1	160	0.562021	0.674425
GO:0006790	sulfur compound metabolic process	2	366	0.562397	0.674446
GO:0001764	neuron migration	1	161	0.564283	0.675849
GO:0007043	cell-cell junction assembly	1	161	0.564283	0.675849
GO:0062197	cellular response to chemical stress	2	368	0.565368	0.676717
GO:0044272	sulfur compound biosynthetic process	1	162	0.566535	0.676769
GO:0045727	positive regulation of translation	1	162	0.566535	0.676769
GO:0002429	immune response-activating cell surface receptor signaling pathway	2	369	0.566848	0.676769
GO:0002757	immune response-activating signal transduction	2	369	0.566848	0.676769
GO:0007059	chromosome segregation	2	370	0.568325	0.677352
GO:0007009	plasma membrane organization	1	163	0.568774	0.677352
GO:0007605	sensory perception of sound	1	163	0.568774	0.677352
GO:0030902	hindbrain development	1	163	0.568774	0.677352
GO:0009895	negative regulation of catabolic process	2	371	0.569798	0.678143
GO:0010821	regulation of mitochondrion organization	1	164	0.571003	0.678291
GO:0021915	neural tube development	1	164	0.571003	0.678291
GO:0097530	granulocyte migration	1	164	0.571003	0.678291
GO:0044403	biological process involved in symbiotic interaction	2	373	0.572734	0.679919
GO:0050770	regulation of axonogenesis	1	165	0.57322	0.680067
GO:0003205	cardiac chamber development	1	166	0.575425	0.681825
GO:0034754	cellular hormone metabolic process	1	166	0.575425	0.681825
GO:0007265	Ras protein signal transduction	2	376	0.57711	0.682962
GO:0031346	positive regulation of cell projection organization	2	376	0.57711	0.682962
GO:0098754	detoxification	1	167	0.577619	0.683136
GO:0002181	cytoplasmic translation	1	168	0.579802	0.685287
GO:0002824	positive regulation of adaptive immune response based on somatic recombination of immune receptors built from immunoglobulin superfamily domains	1	169	0.581974	0.686489
GO:0044782	cilium organization	2	380	0.582895	0.686489
GO:0008643	carbohydrate transport	1	170	0.584135	0.686489
GO:0051650	establishment of vesicle localization	1	170	0.584135	0.686489
GO:0060402	calcium ion transport into cytosol	1	170	0.584135	0.686489
GO:0090316	positive regulation of intracellular protein transport	1	170	0.584135	0.686489
GO:2000181	negative regulation of blood vessel morphogenesis	1	170	0.584135	0.686489
GO:0010639	negative regulation of organelle organization	2	381	0.584333	0.686489
GO:1904062	regulation of cation transmembrane transport	2	382	0.585766	0.686489
GO:0007156	homophilic cell adhesion via plasma membrane adhesion molecules	1	171	0.586285	0.686489
GO:0010976	positive regulation of neuron projection development	1	171	0.586285	0.686489
GO:0038061	NIK/NF-kappaB signaling	1	171	0.586285	0.686489
GO:0051017	actin filament bundle assembly	1	171	0.586285	0.686489
GO:0051494	negative regulation of cytoskeleton organization	1	171	0.586285	0.686489
GO:1901343	negative regulation of vasculature development	1	171	0.586285	0.686489
GO:0010631	epithelial cell migration	2	383	0.587196	0.686666
GO:0006665	sphingolipid metabolic process	1	172	0.588423	0.686666
GO:0030856	regulation of epithelial cell differentiation	1	172	0.588423	0.686666
GO:0051100	negative regulation of binding	1	172	0.588423	0.686666
GO:0051168	nuclear export	1	172	0.588423	0.686666
GO:1901653	cellular response to peptide	2	384	0.588623	0.686666
GO:0035051	cardiocyte differentiation	1	173	0.590551	0.688489
GO:0090132	epithelium migration	2	386	0.591465	0.689128
GO:0002821	positive regulation of adaptive immune response	1	174	0.592668	0.689676
GO:0050852	T cell receptor signaling pathway	1	174	0.592668	0.689676
GO:0061572	actin filament bundle organization	1	175	0.594774	0.691273
GO:2000377	regulation of reactive oxygen species metabolic process	1	175	0.594774	0.691273
GO:0034341	response to interferon-gamma	1	176	0.596869	0.692701
GO:2001242	regulation of intrinsic apoptotic signaling pathway	1	176	0.596869	0.692701
GO:0019058	viral life cycle	2	390	0.597106	0.692701
GO:0009150	purine ribonucleotide metabolic process	2	391	0.598507	0.693473
GO:0090130	tissue migration	2	391	0.598507	0.693473
GO:0006633	fatty acid biosynthetic process	1	178	0.601027	0.69511
GO:0018393	internal peptidyl-lysine acetylation	1	178	0.601027	0.69511
GO:1902904	negative regulation of supramolecular fiber organization	1	178	0.601027	0.69511
GO:0002456	T cell mediated immunity	1	179	0.60309	0.695788
GO:0007286	spermatid development	1	179	0.60309	0.695788
GO:0048771	tissue remodeling	1	179	0.60309	0.695788
GO:1903364	positive regulation of cellular protein catabolic process	1	179	0.60309	0.695788
GO:0000910	cytokinesis	1	180	0.605143	0.69724
GO:0045580	regulation of T cell differentiation	1	180	0.605143	0.69724
GO:0009306	protein secretion	2	396	0.605459	0.69724
GO:0035592	establishment of protein localization to extracellular region	2	397	0.606838	0.697429
GO:0002718	regulation of cytokine production involved in immune response	1	181	0.607185	0.697429
GO:0003341	cilium movement	1	181	0.607185	0.697429
GO:0055088	lipid homeostasis	1	181	0.607185	0.697429
GO:0001701	in utero embryonic development	2	398	0.608214	0.697429
GO:0050767	regulation of neurogenesis	2	398	0.608214	0.697429
GO:2001233	regulation of apoptotic signaling pathway	2	398	0.608214	0.697429
GO:0006475	internal protein amino acid acetylation	1	182	0.609216	0.698153
GO:0002367	cytokine production involved in immune response	1	183	0.611237	0.699193
GO:0048736	appendage development	1	183	0.611237	0.699193
GO:0060173	limb development	1	183	0.611237	0.699193
GO:0051098	regulation of binding	2	401	0.61232	0.699582
GO:1901214	regulation of neuron death	2	401	0.61232	0.699582
GO:0050954	sensory perception of mechanical stimulus	1	184	0.613248	0.700218
GO:0007219	Notch signaling pathway	1	185	0.615249	0.701652
GO:1901136	carbohydrate derivative catabolic process	1	185	0.615249	0.701652
GO:0071692	protein localization to extracellular region	2	404	0.616394	0.702532
GO:0048515	spermatid differentiation	1	186	0.617239	0.70307
GO:0006941	striated muscle contraction	1	187	0.619219	0.704899
GO:0007254	JNK cascade	1	188	0.621189	0.705437
GO:0016482	cytosolic transport	1	188	0.621189	0.705437
GO:0051099	positive regulation of binding	1	188	0.621189	0.705437
GO:0051648	vesicle localization	1	188	0.621189	0.705437
GO:0009259	ribonucleotide metabolic process	2	408	0.621775	0.705677
GO:0007568	aging	2	409	0.623111	0.706385
GO:0018394	peptidyl-lysine acetylation	1	189	0.623149	0.706385
GO:0034250	positive regulation of cellular amide metabolic process	1	190	0.625099	0.707457
GO:0001936	regulation of endothelial cell proliferation	1	191	0.627038	0.707457
GO:0030307	positive regulation of cell growth	1	191	0.627038	0.707457
GO:0050728	negative regulation of inflammatory response	1	191	0.627038	0.707457
GO:0051302	regulation of cell division	1	191	0.627038	0.707457
GO:0071466	cellular response to xenobiotic stimulus	1	191	0.627038	0.707457
GO:1901991	negative regulation of mitotic cell cycle phase transition	1	191	0.627038	0.707457
GO:0022412	cellular process involved in reproduction in multicellular organism	2	412	0.627098	0.707457
GO:2000058	regulation of ubiquitin-dependent protein catabolic process	1	192	0.628968	0.709142
GO:0002702	positive regulation of production of molecular mediator of immune response	1	193	0.630888	0.709794
GO:0043112	receptor metabolic process	1	193	0.630888	0.709794
GO:0009100	glycoprotein metabolic process	2	415	0.631053	0.709794
GO:0018108	peptidyl-tyrosine phosphorylation	2	415	0.631053	0.709794
GO:0042692	muscle cell differentiation	2	416	0.632364	0.710061
GO:0140694	non-membrane-bounded organelle assembly	2	416	0.632364	0.710061
GO:0002040	sprouting angiogenesis	1	194	0.632798	0.710061
GO:0021543	pallium development	1	194	0.632798	0.710061
GO:0007584	response to nutrient	1	195	0.634698	0.710389
GO:0046718	viral entry into host cell	1	195	0.634698	0.710389
GO:0048015	phosphatidylinositol-mediated signaling	1	195	0.634698	0.710389
GO:0006163	purine nucleotide metabolic process	2	418	0.634976	0.710389
GO:0018212	peptidyl-tyrosine modification	2	418	0.634976	0.710389
GO:0019693	ribose phosphate metabolic process	2	419	0.636276	0.711349
GO:0060401	cytosolic calcium ion transport	1	196	0.636589	0.711349
GO:0009615	response to virus	2	420	0.637573	0.712026
GO:0008361	regulation of cell size	1	197	0.63847	0.712183
GO:0035265	organ growth	1	197	0.63847	0.712183
GO:0050806	positive regulation of synaptic transmission	1	198	0.640341	0.71339
GO:1903900	regulation of viral life cycle	1	198	0.640341	0.71339
GO:0000075	cell cycle checkpoint signaling	1	199	0.642203	0.71339
GO:0006479	protein methylation	1	199	0.642203	0.71339
GO:0008213	protein alkylation	1	199	0.642203	0.71339
GO:0048002	antigen processing and presentation of peptide antigen	1	199	0.642203	0.71339
GO:0048017	inositol lipid-mediated signaling	1	199	0.642203	0.71339
GO:1902107	positive regulation of leukocyte differentiation	1	200	0.644055	0.714605
GO:1903708	positive regulation of hemopoiesis	1	200	0.644055	0.714605
GO:0007033	vacuole organization	1	201	0.645897	0.716228
GO:0044409	entry into host	1	202	0.64773	0.717416
GO:2001257	regulation of cation channel activity	1	202	0.64773	0.717416
GO:0007369	gastrulation	1	203	0.649554	0.719013
GO:0010721	negative regulation of cell development	1	204	0.651369	0.720433
GO:0002237	response to molecule of bacterial origin	2	431	0.651602	0.720433
GO:0001935	endothelial cell proliferation	1	205	0.653174	0.721747
GO:0034470	ncRNA processing	2	435	0.656596	0.724679
GO:0043434	response to peptide hormone	2	435	0.656596	0.724679
GO:0031032	actomyosin structure organization	1	208	0.658533	0.725542
GO:0051896	regulation of protein kinase B signaling	1	208	0.658533	0.725542
GO:0071248	cellular response to metal ion	1	208	0.658533	0.725542
GO:0007179	transforming growth factor beta receptor signaling pathway	1	209	0.660302	0.726641
GO:0045619	regulation of lymphocyte differentiation	1	209	0.660302	0.726641
GO:0072521	purine-containing compound metabolic process	2	439	0.661534	0.727572
GO:1901654	response to ketone	1	210	0.662061	0.727726
GO:0140013	meiotic nuclear division	1	211	0.663811	0.729225
GO:0030308	negative regulation of cell growth	1	213	0.667285	0.731285
GO:0032388	positive regulation of intracellular transport	1	213	0.667285	0.731285
GO:0050679	positive regulation of epithelial cell proliferation	1	213	0.667285	0.731285
GO:0002768	immune response-regulating cell surface receptor signaling pathway	2	444	0.667627	0.731285
GO:1903706	regulation of hemopoiesis	2	444	0.667627	0.731285
GO:0006325	chromatin organization	2	445	0.668835	0.731946
GO:0050792	regulation of viral process	1	214	0.669008	0.731946
GO:0010469	regulation of signaling receptor activity	1	215	0.670723	0.732971
GO:0016051	carbohydrate biosynthetic process	1	215	0.670723	0.732971
GO:0072594	establishment of protein localization to organelle	2	447	0.671241	0.733112
GO:0017157	regulation of exocytosis	1	216	0.672429	0.733983
GO:0046486	glycerolipid metabolic process	2	449	0.673633	0.734872
GO:0045216	cell-cell junction organization	1	217	0.674126	0.734984
GO:0007623	circadian rhythm	1	218	0.675814	0.735548
GO:0009755	hormone-mediated signaling pathway	1	218	0.675814	0.735548
GO:0061136	regulation of proteasomal protein catabolic process	1	218	0.675814	0.735548
GO:0002708	positive regulation of lymphocyte mediated immunity	1	219	0.677494	0.73695
GO:0050821	protein stabilization	1	220	0.679165	0.738342
GO:0071383	cellular response to steroid hormone stimulus	1	221	0.680827	0.739722
GO:0006643	membrane lipid metabolic process	1	222	0.682481	0.740665
GO:0006836	neurotransmitter transport	1	222	0.682481	0.740665
GO:0009612	response to mechanical stimulus	1	223	0.684126	0.742023
GO:0008406	gonad development	1	224	0.685763	0.742943
GO:0048705	skeletal system morphogenesis	1	224	0.685763	0.742943
GO:0034764	positive regulation of transmembrane transport	1	226	0.689012	0.745605
GO:0065004	protein-DNA complex assembly	1	226	0.689012	0.745605
GO:0006457	protein folding	1	229	0.693823	0.74995
GO:1903046	meiotic cell cycle process	1	229	0.693823	0.74995
GO:0010975	regulation of neuron projection development	2	467	0.694535	0.750289
GO:0045137	development of primary sexual characteristics	1	230	0.69541	0.750804
GO:0006816	calcium ion transport	2	469	0.696788	0.751861
GO:0001558	regulation of cell growth	2	470	0.69791	0.75248
GO:0031396	regulation of protein ubiquitination	1	232	0.69856	0.75248
GO:0043523	regulation of neuron apoptotic process	1	232	0.69856	0.75248
GO:0052126	movement in host environment	1	234	0.701678	0.755406
GO:0031503	protein-containing complex localization	1	235	0.703225	0.756639
GO:0002253	activation of immune response	2	476	0.70457	0.757654
GO:0001505	regulation of neurotransmitter levels	1	237	0.706294	0.758642
GO:0043491	protein kinase B signaling	1	237	0.706294	0.758642
GO:0010810	regulation of cell-substrate adhesion	1	238	0.707818	0.759412
GO:0071241	cellular response to inorganic substance	1	238	0.707818	0.759412
GO:0030258	lipid modification	1	239	0.709333	0.760605
GO:0006486	protein glycosylation	1	240	0.71084	0.761355
GO:0043413	macromolecule glycosylation	1	240	0.71084	0.761355
GO:0002705	positive regulation of leukocyte mediated immunity	1	241	0.71234	0.762528
GO:0032984	protein-containing complex disassembly	1	242	0.713832	0.763691
GO:0022411	cellular component disassembly	2	486	0.7154	0.764934
GO:0002822	regulation of adaptive immune response based on somatic recombination of immune receptors built from immunoglobulin superfamily domains	1	245	0.718262	0.767559
GO:0009314	response to radiation	2	490	0.719639	0.768249
GO:0046474	glycerophospholipid biosynthetic process	1	246	0.719724	0.768249
GO:0097191	extrinsic apoptotic signaling pathway	1	247	0.721178	0.769366
GO:0002697	regulation of immune effector process	2	495	0.724865	0.772424
GO:0016032	viral process	2	495	0.724865	0.772424
GO:0045637	regulation of myeloid cell differentiation	1	251	0.72692	0.773739
GO:0050769	positive regulation of neurogenesis	1	251	0.72692	0.773739
GO:0002700	regulation of production of molecular mediator of immune response	1	252	0.728337	0.774809
GO:0022618	ribonucleoprotein complex assembly	1	253	0.729747	0.775871
GO:0048738	cardiac muscle tissue development	1	254	0.73115	0.776924
GO:0001649	osteoblast differentiation	1	255	0.732545	0.77753
GO:1903050	regulation of proteolysis involved in cellular protein catabolic process	1	255	0.732545	0.77753
GO:0019882	antigen processing and presentation	1	256	0.733933	0.778564
GO:0071222	cellular response to lipopolysaccharide	1	258	0.736688	0.781047
GO:0000209	protein polyubiquitination	1	260	0.739415	0.783057
GO:0071826	ribonucleoprotein complex subunit organization	1	260	0.739415	0.783057
GO:0051403	stress-activated MAPK cascade	1	261	0.740768	0.784049
GO:1903320	regulation of protein modification by small protein conjugation or removal	1	264	0.744785	0.787858
GO:0002819	regulation of adaptive immune response	1	268	0.750045	0.791644
GO:0016358	dendrite development	1	268	0.750045	0.791644
GO:0017148	negative regulation of translation	1	268	0.750045	0.791644
GO:0071824	protein-DNA complex subunit organization	1	268	0.750045	0.791644
GO:0031098	stress-activated protein kinase signaling cascade	1	269	0.751343	0.79257
GO:0045930	negative regulation of mitotic cell cycle	1	270	0.752635	0.793489
GO:0051701	biological process involved in interaction with host	1	271	0.75392	0.794399
GO:0033002	muscle cell proliferation	1	274	0.757735	0.797972
GO:0045926	negative regulation of growth	1	275	0.758993	0.798851
GO:0021537	telencephalon development	1	276	0.760246	0.799276
GO:0090092	regulation of transmembrane receptor protein serine/threonine kinase signaling pathway	1	276	0.760246	0.799276
GO:0032868	response to insulin	1	277	0.761491	0.800139
GO:0003018	vascular process in circulatory system	1	279	0.763963	0.802289
GO:0042098	T cell proliferation	1	281	0.76641	0.80441
GO:0006839	mitochondrial transport	1	282	0.767624	0.804788
GO:1901988	negative regulation of cell cycle phase transition	1	282	0.767624	0.804788
GO:0098742	cell-cell adhesion via plasma-membrane adhesion molecules	1	284	0.770033	0.806865
GO:0046942	carboxylic acid transport	1	286	0.772418	0.808913
GO:0032412	regulation of ion transmembrane transporter activity	1	288	0.774778	0.810934
GO:0008654	phospholipid biosynthetic process	1	289	0.775949	0.811575
GO:0045017	glycerolipid biosynthetic process	1	290	0.777113	0.811575
GO:0051924	regulation of calcium ion transport	1	290	0.777113	0.811575
GO:1903362	regulation of cellular protein catabolic process	1	290	0.777113	0.811575
GO:0051321	meiotic cell cycle	1	293	0.780572	0.814736
GO:0043270	positive regulation of ion transport	1	294	0.781713	0.815475
GO:0031330	negative regulation of cellular catabolic process	1	298	0.786219	0.819268
GO:0034249	negative regulation of cellular amide metabolic process	1	298	0.786219	0.819268
GO:0007611	learning or memory	1	299	0.787331	0.81952
GO:0022898	regulation of transmembrane transporter activity	1	299	0.787331	0.81952
GO:0050777	negative regulation of immune response	1	301	0.789537	0.821363
GO:0051962	positive regulation of nervous system development	1	303	0.791721	0.822726
GO:1903829	positive regulation of cellular protein localization	1	303	0.791721	0.822726
GO:0051607	defense response to virus	1	306	0.794955	0.825177
GO:0140546	defense response to symbiont	1	306	0.794955	0.825177
GO:0048511	rhythmic process	1	308	0.797084	0.826475
GO:0071375	cellular response to peptide hormone stimulus	1	308	0.797084	0.826475
GO:0002706	regulation of lymphocyte mediated immunity	1	311	0.800235	0.828831
GO:0051146	striated muscle cell differentiation	1	311	0.800235	0.828831
GO:0016064	immunoglobulin mediated immune response	1	315	0.804362	0.832647
GO:0034504	protein localization to nucleus	1	317	0.806393	0.834292
GO:0010720	positive regulation of cell development	1	325	0.814313	0.841561
GO:0019724	B cell mediated immunity	1	325	0.814313	0.841561
GO:1901990	regulation of mitotic cell cycle phase transition	1	326	0.81528	0.842098
GO:0006913	nucleocytoplasmic transport	1	328	0.817199	0.843156
GO:0051169	nuclear transport	1	328	0.817199	0.843156
GO:0007204	positive regulation of cytosolic calcium ion concentration	1	332	0.820978	0.846129
GO:0032409	regulation of transporter activity	1	332	0.820978	0.846129
GO:0070588	calcium ion transmembrane transport	1	334	0.822839	0.847582
GO:0051222	positive regulation of protein transport	1	335	0.823762	0.84807
GO:0009101	glycoprotein biosynthetic process	1	336	0.82468	0.848551
GO:0010948	negative regulation of cell cycle process	1	337	0.825594	0.849028
GO:0031647	regulation of protein stability	1	341	0.829201	0.851807
GO:0043414	macromolecule methylation	1	341	0.829201	0.851807
GO:0009416	response to light stimulus	1	344	0.831858	0.854071
GO:0007517	muscle organ development	1	345	0.832735	0.854505
GO:0030198	extracellular matrix organization	1	350	0.83705	0.858466
GO:0043062	extracellular structure organization	1	351	0.837899	0.858802
GO:0006650	glycerophospholipid metabolic process	1	352	0.838745	0.858802
GO:1904951	positive regulation of establishment of protein localization	1	352	0.838745	0.858802
GO:0045229	external encapsulating structure organization	1	354	0.840422	0.860052
GO:0050890	cognition	1	357	0.842906	0.862125
GO:0002699	positive regulation of immune effector process	1	358	0.843726	0.862495
GO:0006936	muscle contraction	1	359	0.844541	0.86286
GO:0031348	negative regulation of defense response	1	360	0.845352	0.863221
GO:0001906	cell killing	1	365	0.849344	0.866828
GO:0051480	regulation of cytosolic calcium ion concentration	1	369	0.852465	0.869542
GO:0002703	regulation of leukocyte mediated immunity	1	371	0.854001	0.870166
GO:0007162	negative regulation of cell adhesion	1	371	0.854001	0.870166
GO:0048545	response to steroid hormone	1	372	0.854763	0.870472
GO:0006887	exocytosis	1	376	0.857772	0.873064
GO:0015711	organic anion transport	1	377	0.858514	0.873348
GO:0046651	lymphocyte proliferation	1	381	0.861446	0.875858
GO:0032943	mononuclear cell proliferation	1	384	0.863606	0.87758
GO:0032259	methylation	1	391	0.868516	0.882094
GO:0010038	response to metal ion	1	394	0.870566	0.8837
GO:0050678	regulation of epithelial cell proliferation	1	404	0.877175	0.889928
GO:0032496	response to lipopolysaccharide	1	405	0.877817	0.890101
GO:0014706	striated muscle tissue development	1	412	0.88222	0.894084
GO:0051656	establishment of organelle localization	1	413	0.882836	0.894227
GO:0070661	leukocyte proliferation	1	414	0.883449	0.894367
GO:0018205	peptidyl-lysine modification	1	417	0.885268	0.895728
GO:0006869	lipid transport	1	430	0.892833	0.902897
GO:0060537	muscle tissue development	1	432	0.893952	0.903544
GO:0006644	phospholipid metabolic process	1	435	0.895609	0.904733
GO:0001818	negative regulation of cytokine production	1	439	0.897778	0.906439
GO:1901987	regulation of cell cycle phase transition	1	440	0.898314	0.906493
GO:0045786	negative regulation of cell cycle	1	444	0.900427	0.90814
GO:0050727	regulation of inflammatory response	1	451	0.904022	0.911278
GO:0044772	mitotic cell cycle phase transition	1	452	0.904525	0.911297
GO:0043161	proteasome-mediated ubiquitin-dependent protein catabolic process	1	457	0.907001	0.913303
GO:0050673	epithelial cell proliferation	1	461	0.908936	0.914762
GO:0002440	production of molecular mediator of immune response	1	472	0.914053	0.919421
GO:0050863	regulation of T cell activation	1	475	0.915399	0.920239
GO:0006874	cellular calcium ion homeostasis	1	476	0.915843	0.920239
GO:0003012	muscle system process	1	478	0.916723	0.920633
GO:0002831	regulation of response to biotic stimulus	1	480	0.917595	0.921017
GO:0051251	positive regulation of lymphocyte activation	1	487	0.920575	0.923045
GO:0055074	calcium ion homeostasis	1	488	0.920992	0.923045
GO:0010876	lipid localization	1	491	0.92223	0.923045
GO:0008380	RNA splicing	1	492	0.922638	0.923045
GO:0050804	modulation of chemical synaptic transmission	1	492	0.922638	0.923045
GO:0009410	response to xenobiotic stimulus	1	493	0.923045	0.923045
GO:0099177	regulation of trans-synaptic signaling	1	493	0.923045	0.923045
GO:0032589	neuron projection membrane	3	65	0.00462165	0.465526
GO:0030135	coated vesicle	7	399	0.00466154	0.465526
GO:0030662	coated vesicle membrane	5	276	0.014251	0.465526
GO:0031256	leading edge membrane	4	193	0.0178452	0.465526
GO:0032391	photoreceptor connecting cilium	2	41	0.0189559	0.465526
GO:0032590	dendrite membrane	2	43	0.0207361	0.465526
GO:0005788	endoplasmic reticulum lumen	5	334	0.0295233	0.465526
GO:0030286	dynein complex	2	56	0.0338704	0.465526
GO:0001917	photoreceptor inner segment	2	64	0.0431825	0.465526
GO:0017053	transcription repressor complex	2	64	0.0431825	0.465526
GO:0030136	clathrin-coated vesicle	4	258	0.0447041	0.465526
GO:0031253	cell projection membrane	5	381	0.0474979	0.465526
GO:0031414	N-terminal protein acetyltransferase complex	1	10	0.0503906	0.465526
GO:0035869	ciliary transition zone	2	71	0.052015	0.465526
GO:0032437	cuticular plate	1	11	0.0552891	0.465526
GO:0042589	zymogen granule membrane	1	11	0.0552891	0.465526
GO:0036064	ciliary basal body	3	167	0.0554531	0.465526
GO:0005652	nuclear lamina	1	12	0.0601625	0.465526
GO:0035631	CD40 receptor complex	1	12	0.0601625	0.465526
GO:0099243	extrinsic component of synaptic membrane	1	12	0.0601625	0.465526
GO:0030665	clathrin-coated vesicle membrane	3	174	0.0611968	0.465526
GO:0005890	sodium:potassium-exchanging ATPase complex	1	13	0.065011	0.465526
GO:0017119	Golgi transport complex	1	13	0.065011	0.465526
GO:1990124	messenger ribonucleoprotein complex	1	13	0.065011	0.465526
GO:0005786	signal recognition particle, endoplasmic reticulum targeting	1	14	0.0698347	0.465526
GO:0042583	chromaffin granule	1	14	0.0698347	0.465526
GO:0048500	signal recognition particle	1	14	0.0698347	0.465526
GO:0009898	cytoplasmic side of plasma membrane	3	184	0.0698633	0.465526
GO:0030134	COPII-coated ER to Golgi transport vesicle	3	187	0.0725662	0.465526
GO:0005779	integral component of peroxisomal membrane	1	15	0.0746337	0.465526
GO:0030127	COPII vesicle coat	1	15	0.0746337	0.465526
GO:0031231	intrinsic component of peroxisomal membrane	1	15	0.0746337	0.465526
GO:0042588	zymogen granule	1	15	0.0746337	0.465526
GO:0032591	dendritic spine membrane	1	16	0.0794083	0.465526
GO:0005581	collagen trimer	2	93	0.0833223	0.465526
GO:0031252	cell leading edge	5	451	0.0841473	0.465526
GO:0001518	voltage-gated sodium channel complex	1	17	0.0841583	0.465526
GO:0005847	mRNA cleavage and polyadenylation specificity factor complex	1	17	0.0841583	0.465526
GO:0005583	fibrillar collagen trimer	1	18	0.0888841	0.465526
GO:0098643	banded collagen fibril	1	18	0.0888841	0.465526
GO:0033116	endoplasmic reticulum-Golgi intermediate compartment membrane	2	98	0.0910795	0.465526
GO:0030139	endocytic vesicle	5	464	0.0922418	0.465526
GO:0090533	cation-transporting ATPase complex	1	19	0.0935857	0.465526
GO:1902711	GABA-A receptor complex	1	19	0.0935857	0.465526
GO:0098562	cytoplasmic side of membrane	3	213	0.0978662	0.465526
GO:1902710	GABA receptor complex	1	20	0.0982633	0.465526
GO:0042581	specific granule	3	215	0.0999442	0.465526
GO:0031234	extrinsic component of cytoplasmic side of plasma membrane	2	104	0.100654	0.465526
GO:0005849	mRNA cleavage factor complex	1	21	0.102917	0.466277
GO:0005858	axonemal dynein complex	1	23	0.112153	0.48646
GO:0005868	cytoplasmic dynein complex	1	24	0.116736	0.48646
GO:0071682	endocytic vesicle lumen	1	25	0.121295	0.48646
GO:0098533	ATPase dependent transmembrane transport complex	1	25	0.121295	0.48646
GO:0032838	plasma membrane bounded cell projection cytoplasm	3	235	0.121668	0.48646
GO:0034706	sodium channel complex	1	26	0.125831	0.48646
GO:0098644	complex of collagen trimers	1	27	0.130343	0.48646
GO:0030667	secretory granule membrane	4	380	0.133505	0.48646
GO:0035579	specific granule membrane	2	124	0.134353	0.48646
GO:0045277	respiratory chain complex IV	1	28	0.134833	0.48646
GO:0097733	photoreceptor cell cilium	2	125	0.1361	0.48646
GO:0032809	neuronal cell body membrane	1	29	0.139299	0.48646
GO:0099572	postsynaptic specialization	4	387	0.139946	0.48646
GO:0000793	condensed chromosome	3	253	0.142559	0.48646
GO:0030669	clathrin-coated endocytic vesicle membrane	2	129	0.143136	0.48646
GO:0036019	endolysosome	1	30	0.143743	0.48646
GO:0098984	neuron to neuron synapse	4	392	0.144623	0.48646
GO:0008305	integrin complex	1	31	0.148164	0.490708
GO:0044298	cell body membrane	1	32	0.152562	0.490708
GO:0005930	axoneme	2	136	0.155629	0.490708
GO:0097731	9+0 non-motile cilium	2	136	0.155629	0.490708
GO:0030686	90S preribosome	1	33	0.156938	0.490708
GO:0097014	ciliary plasm	2	138	0.159236	0.490978
GO:0098636	protein complex involved in cell adhesion	1	36	0.169932	0.507159
GO:0000776	kinetochore	2	144	0.170149	0.507159
GO:0005796	Golgi lumen	2	146	0.173815	0.507159
GO:0031904	endosome lumen	1	37	0.174218	0.507159
GO:0099568	cytoplasmic region	3	280	0.175907	0.507159
GO:0045334	clathrin-coated endocytic vesicle	2	150	0.181185	0.513485
GO:0000791	euchromatin	1	39	0.182727	0.513485
GO:0000779	condensed chromosome, centromeric region	2	154	0.188602	0.514414
GO:0012507	ER to Golgi transport vesicle membrane	2	154	0.188602	0.514414
GO:0070069	cytochrome complex	1	41	0.191148	0.514414
GO:0005793	endoplasmic reticulum-Golgi intermediate compartment	2	156	0.192326	0.514414
GO:0097546	ciliary base	1	42	0.195326	0.516219
GO:0005667	transcription regulator complex	4	450	0.202945	0.518741
GO:0070971	endoplasmic reticulum exit site	1	45	0.207733	0.518741
GO:0032040	small-subunit processome	1	46	0.211826	0.518741
GO:0150034	distal axon	3	308	0.212516	0.518741
GO:0001650	fibrillar center	2	168	0.214857	0.518741
GO:0098802	plasma membrane signaling receptor complex	3	310	0.215195	0.518741
GO:0030666	endocytic vesicle membrane	3	311	0.216537	0.518741
GO:0005875	microtubule associated complex	2	170	0.218638	0.518741
GO:0005874	microtubule	4	466	0.220149	0.518741
GO:0043204	perikaryon	2	172	0.222425	0.518741
GO:0097730	non-motile cilium	2	172	0.222425	0.518741
GO:0098862	cluster of actin-based cell projections	2	173	0.224321	0.518741
GO:0005925	focal adhesion	4	479	0.234409	0.536483
GO:0019897	extrinsic component of plasma membrane	2	182	0.241431	0.543073
GO:0030055	cell-substrate junction	4	486	0.242181	0.543073
GO:0030426	growth cone	2	187	0.250965	0.553599
GO:0030120	vesicle coat	1	57	0.255493	0.553599
GO:0032420	stereocilium	1	57	0.255493	0.553599
GO:0030427	site of polarized growth	2	193	0.262421	0.553599
GO:0034707	chloride channel complex	1	59	0.263171	0.553599
GO:0043195	terminal bouton	1	59	0.263171	0.553599
GO:0001726	ruffle	2	194	0.264331	0.553599
GO:0043197	dendritic spine	2	197	0.270061	0.559053
GO:0044309	neuron spine	2	198	0.271972	0.559053
GO:0032421	stereocilium bundle	1	64	0.282024	0.564028
GO:0014069	postsynaptic density	3	359	0.282621	0.564028
GO:0005771	multivesicular body	1	66	0.28943	0.564028
GO:0042571	immunoglobulin complex, circulating	1	66	0.28943	0.564028
GO:1904115	axon cytoplasm	1	66	0.28943	0.564028
GO:0032279	asymmetric synapse	3	364	0.289636	0.564028
GO:1904724	tertiary granule lumen	1	68	0.296761	0.570959
[truncated: 397 more rows]
