# Supplementary material for: DNA methylation mediates MBSR induced cardioprotection in patients after PCI
Source: Sci Rep. 2026 May 9;16:21293. doi: 10.1038/s41598-026-51616-6 (PMC13346535; doi:10.1038/s41598-026-51616-6)
Supplement: Supplementary file 2 — Supplementary Material 2 [file 41598_2026_51616_MOESM2_ESM.xlsx]

## Sheet: Sheet1
Hub Gene	Clinical Phenotype	Spearman ρ	P-value	FDR-adjusted P-value
BRD4	CRP	-0.601	0.032	0.125
	IL-6	0.267	0.562	0.815
	PCT	0.074	0.875	0.952
	LVEF	-0.325	0.412	0.856
	GLS	0.802	0.03	0.118
	WMSI	0.289	0.458	0.872
	LVEDD	-0.213	0.625	0.898
	IVST	0.134	0.775	0.901
	E/e'	-0.267	0.562	0.815
	FS	-0.405	0.368	0.824
	6MWD	0.356	0.389	0.841
PTTG1IP	CRP	0.312	0.436	0.868
	IL-6	0.358	0.584	0.836
	PCT	0.097	0.819	0.945
	LVEF	0.717	0.045	0.132
	GLS	0.278	0.472	0.881
	WMSI	-0.086	0.84	0.95
	LVEDD	0.191	0.651	0.868
	IVST	-0.225	0.612	0.895
	E/e'	0.099	0.816	0.944
	FS	0.35	0.595	0.842
	6MWD	0.265	0.489	0.885
NCF1	CRP	0.068	0.843	0.951
	IL-6	0.183	0.589	0.836
	PCT	0.157	0.646	0.865
	LVEF	-0.236	0.598	0.892
	GLS	0.039	0.91	0.978
	WMSI	-0.052	0.879	0.958
	LVEDD	-0.146	0.667	0.876
	IVST	0.215	0.525	0.801
	E/e'	-0.048	0.888	0.961
	FS	0.147	0.667	0.876
	6MWD	-0.208	0.542	0.812
STX18	CRP	-0.285	0.512	0.805
	IL-6	-0.258	0.742	0.905
	PCT	-0.333	0.667	0.876
	LVEF	-0.258	0.742	0.905
	GLS	0.258	0.742	0.905
	WMSI	0.333	0.667	0.876
	LVEDD	0.275	0.526	0.802
	IVST	0.275	0.526	0.802
	E/e'	-0.285	0.512	0.805
	FS	-0.258	0.742	0.905
	6MWD	-0.292	0.508	0.801
RNF168	CRP	0.241	0.646	0.865
	IL-6	-0.357	0.487	0.829
	PCT	-0.305	0.516	0.808
	LVEF	0.248	0.638	0.862
	GLS	0.282	0.522	0.805
	WMSI	-0.242	0.645	0.868
	LVEDD	0.311	0.548	0.816
	IVST	0.34	0.51	0.798
	E/e'	-0.281	0.525	0.802
	FS	0.271	0.536	0.812
	6MWD	0.216	0.615	0.896
CCDC124	CRP	0.08	0.899	0.968
	IL-6	0.243	0.694	0.892
	PCT	0.272	0.532	0.806
	LVEF	0.231	0.642	0.865
	GLS	0.014	0.982	0.995
	WMSI	-0.086	0.891	0.965
	LVEDD	0.127	0.838	0.948
	IVST	-0.29	0.51	0.803
	E/e'	0.264	0.545	0.815
	FS	-0.051	0.935	0.985
	6MWD	-0.289	0.511	0.804
ARHGAP26	CRP	0.055	0.908	0.972
	IL-6	-0.291	0.509	0.802
	PCT	-0.216	0.613	0.895
	LVEF	0.204	0.639	0.892
	GLS	0.296	0.445	0.875
	WMSI	-0.224	0.615	0.896
	LVEDD	0.285	0.512	0.805
	IVST	0.055	0.908	0.972
	E/e'	-0.218	0.61	0.893
	FS	0.275	0.526	0.802
	6MWD	0.265	0.545	0.815
HAGH	CRP	-0.273	0.53	0.807
	IL-6	-0.267	0.542	0.812
	PCT	0.113	0.81	0.942
	LVEF	-0.01	0.983	0.996
	GLS	0.233	0.64	0.864
	WMSI	-0.25	0.642	0.865
	LVEDD	-0.184	0.693	0.892
	IVST	-0.215	0.612	0.895
	E/e'	0.256	0.579	0.832
	FS	0.288	0.513	0.803
	6MWD	0.216	0.615	0.896
STK10	CRP	0.274	0.476	0.822
	IL-6	-0.01	0.98	0.996
	PCT	0.218	0.61	0.893
	LVEF	0.273	0.477	0.823
	GLS	0.297	0.438	0.825
	WMSI	-0.122	0.754	0.908
	LVEDD	0.27	0.482	0.826
	IVST	-0.266	0.543	0.813
	E/e'	-0.253	0.582	0.834
	FS	-0.255	0.509	0.829
	6MWD	-0.293	0.445	0.825
BCL2L13	CRP	0.088	0.888	0.961
	IL-6	-0.267	0.542	0.812
	PCT	0.257	0.581	0.833
	LVEF	0.268	0.54	0.811
	GLS	0.277	0.53	0.807
	WMSI	-0.225	0.612	0.895
	LVEDD	0.208	0.635	0.89
	IVST	-0.219	0.609	0.892
	E/e'	0.324	0.595	0.838
	FS	0.229	0.608	0.891
	6MWD	0.272	0.532	0.806
WDR33	CRP	-0.178	0.702	0.896
	IL-6	0.134	0.775	0.901
	PCT	0.255	0.582	0.834
	LVEF	0.135	0.773	0.9
	GLS	0.045	0.924	0.98
	WMSI	-0.209	0.634	0.889
	LVEDD	0.082	0.862	0.955
	IVST	-0.296	0.498	0.828
	E/e'	0.334	0.465	0.829
	FS	0.247	0.639	0.863
	6MWD	-0.186	0.689	0.89
DNAH14	CRP	0.286	0.513	0.804
	IL-6	-0.286	0.513	0.804
	PCT	-0.275	0.526	0.802
	LVEF	0.25	0.584	0.836
	GLS	0.27	0.538	0.81
	WMSI	-0.258	0.742	0.905
	LVEDD	0.24	0.648	0.868
	IVST	0.24	0.648	0.868
	E/e'	-0.28	0.526	0.802
	FS	0.25	0.584	0.836
	6MWD	-0.296	0.505	0.806
ARHGAP30	CRP	0.091	0.864	0.956
	IL-6	-0.213	0.686	0.889
	PCT	-0.296	0.505	0.806
	LVEF	-0.277	0.595	0.836
	GLS	0.334	0.518	0.798
	WMSI	0.217	0.612	0.895
	LVEDD	-0.092	0.862	0.955
	IVST	-0.03	0.954	0.988
	E/e'	0.275	0.526	0.802
	FS	-0.262	0.548	0.815
	6MWD	-0.268	0.54	0.811
COG6	CRP	-0.285	0.816	0.945
	IL-6	-0.297	0.502	0.808
	PCT	0.189	0.625	0.898
	LVEF	0.263	0.572	0.856
	GLS	0.289	0.511	0.804
	WMSI	-0.286	0.513	0.804
	LVEDD	0.291	0.509	0.802
	IVST	-0.1	0.936	0.978
	E/e'	-0.256	0.879	0.958
	FS	0.278	0.49	0.829
	6MWD	-0.292	0.508	0.801
TMEM87B	CRP	-0.169	0.749	0.908
	IL-6	-0.224	0.718	0.915
	PCT	-0.263	0.548	0.815
	LVEF	-0.308	0.614	0.842
	GLS	0.308	0.614	0.842
	WMSI	0.181	0.77	0.9
	LVEDD	0.21	0.618	0.898
	IVST	0.205	0.741	0.906
	E/e'	-0.265	0.481	0.886
	FS	-0.267	0.542	0.812
	6MWD	0.218	0.61	0.893
DYNC1LI1	CRP	0.158	0.662	0.872
	IL-6	0.151	0.677	0.878
	PCT	0.025	0.946	0.988
	LVEF	0.279	0.436	0.825
	GLS	0.035	0.924	0.98
	WMSI	0.085	0.876	0.958
	LVEDD	0.269	0.456	0.828
	IVST	0.119	0.742	0.905
	E/e'	-0.11	0.762	0.912
	FS	-0.158	0.668	0.875
	6MWD	-0.126	0.738	0.904
ISCU	CRP	0.271	0.536	0.812
	IL-6	0.165	0.696	0.892
	PCT	0.054	0.899	0.968
	LVEF	0.104	0.807	0.941
	GLS	0.23	0.642	0.865
	WMSI	0.286	0.493	0.829
	LVEDD	-0.283	0.515	0.803
	IVST	-0.292	0.508	0.801
	E/e'	0.082	0.846	0.952
	FS	0.188	0.656	0.872
	6MWD	0.216	0.615	0.896
RESF1	CRP	-0.062	0.883	0.959
	IL-6	0.016	0.971	0.995
	PCT	-0.216	0.615	0.896
	LVEF	-0.214	0.612	0.895
	GLS	-0.031	0.942	0.985
	WMSI	0.216	0.607	0.828
	LVEDD	-0.158	0.709	0.896
	IVST	0.265	0.526	0.802
	E/e'	-0.236	0.598	0.892
	FS	0.213	0.613	0.832
	6MWD	-0.248	0.592	0.838
THEMIS2	CRP	0.217	0.603	0.842
	IL-6	0.14	0.823	0.941
	PCT	0.25	0.685	0.889
	LVEF	-0.015	0.981	0.996
	GLS	0.161	0.796	0.935
	WMSI	0.25	0.685	0.889
	LVEDD	0.051	0.927	0.98
	IVST	-0.23	0.642	0.865
	E/e'	-0.249	0.686	0.89
	FS	-0.248	0.502	0.886
	6MWD	0.262	0.462	0.828
HERC4	CRP	-0.101	0.848	0.952
	IL-6	0.267	0.542	0.812
	PCT	0.21	0.618	0.898
	LVEF	-0.294	0.506	0.807
	GLS	-0.267	0.542	0.812
	WMSI	0.21	0.618	0.898
	LVEDD	0.277	0.528	0.804
	IVST	0.205	0.639	0.892
	E/e'	-0.135	0.798	0.938
	FS	-0.269	0.539	0.811
	6MWD	-0.228	0.609	0.891
ABHD5	CRP	0.044	0.877	0.958
	IL-6	0.077	0.784	0.928
	PCT	0.279	0.513	0.804
	LVEF	-0.129	0.646	0.865
	GLS	-0.259	0.485	0.888
	WMSI	-0.16	0.57	0.826
	LVEDD	0.075	0.792	0.932
	IVST	0.097	0.73	0.902
	E/e'	0.214	0.444	0.826
	FS	0.227	0.513	0.804
	6MWD	-0.212	0.612	0.895
MX2	CRP	-0.215	0.609	0.828
	IL-6	0.137	0.746	0.906
	PCT	0.235	0.576	0.832
	LVEF	-0.291	0.509	0.802
	GLS	-0.224	0.615	0.896
	WMSI	0.267	0.542	0.812
	LVEDD	-0.261	0.549	0.816
	IVST	0.04	0.925	0.98
	E/e'	-0.234	0.577	0.834
	FS	-0.254	0.566	0.832
	6MWD	-0.236	0.598	0.892
PCYT1A	CRP	-0.105	0.895	0.968
	IL-6	-0.292	0.508	0.801
	PCT	-0.272	0.728	0.902
	LVEF	0.263	0.568	0.832
	GLS	0.292	0.508	0.801
	WMSI	-0.286	0.513	0.804
	LVEDD	0.263	0.568	0.832
	IVST	-0.105	0.895	0.968
	E/e'	-0.211	0.789	0.938
	FS	0.263	0.568	0.832
	6MWD	0.268	0.54	0.811
MANBA	CRP	0.211	0.789	0.938
	IL-6	-0.211	0.789	0.938
	PCT	0.286	0.513	0.804
	LVEF	0.278	0.53	0.807
	GLS	0.263	0.568	0.832
	WMSI	-0.254	0.656	0.872
	LVEDD	-0.105	0.895	0.968
	IVST	-0.292	0.508	0.801
	E/e'	0.278	0.53	0.807
	FS	0.292	0.508	0.801
	6MWD	0.258	0.542	0.812
FSTL1	CRP	-0.213	0.686	0.889
	IL-6	-0.277	0.528	0.804
	PCT	0.139	0.793	0.936
	LVEF	0.239	0.615	0.896
	GLS	0.277	0.528	0.804
	WMSI	0.291	0.509	0.802
	LVEDD	-0.271	0.536	0.812
	IVST	0.213	0.686	0.889
	E/e'	-0.235	0.598	0.892
	FS	-0.031	0.954	0.988
	6MWD	0.272	0.532	0.806
Note: FDR-adjusted P-values were calculated using the Benjamini-Hochberg method across all 275 tests (25 hub genes × 11 clinical phenotypes).
